# Supplementary material for: Genetic determinants of endophytism in the Arabidopsis root mycobiome
Source: Nat Commun. 2021 Dec 10;12:7227. doi: 10.1038/s41467-021-27479-y (PMC8664821; doi:10.1038/s41467-021-27479-y)
Supplement: Supplementary file 4 — Supplementary Data 1 [file 41467_2021_27479_MOESM4_ESM.xlsx]

## Sheet: Sheet1
JGI ID	Species	Strain ID	Phylum	Class	Order	Host	Location	Log2FC root vs. soil	P-value (FDR) root vs. soil	URL	Assembly size (bp)	Number of contigs	L50 (bp)	N50	Number of genes	Bioproject	Biosample	Accession
Altalt1	Alternaria alternata	MPI-PUGE-AT-0064	Ascomycota	Dothideomycetes	Pleosporales	Arabidopsis thaliana	Pulheim, Germany	1.40889	0.00067661	https://genome.jgi.doe.gov/Altalt1/Altalt1.home.html	33441249	26	3089288	5	13086	PRJNA371205	SAMN06297212	JAHBNJ000000000
Altro1	Alternaria rosae	MPI-PUGE-AT-0040	Ascomycota	Dothideomycetes	Pleosporales	Arabidopsis thaliana	Pulheim, Germany	0.719373	0.0513934	https://genome.jgi.doe.gov/Altro1/Altro1.home.html	33831682	52	3278090	4	12640	PRJNA347188	SAMN05878025	JAHBNI000000000
Boeex1	Boeremia exigua	MPI-SDFR-AT-0100	Ascomycota	Dothideomycetes	Pleosporales	Arabidopsis thaliana	Saint-Die, France	1.19229	1.69056e-05	https://genome.jgi.doe.gov/Boeex1/Boeex1.home.html	35322113	26	2526334	6	12871	PRJNA441695	SAMN11533434	JAHBNH000000000
Chafu1	Chaetomium sp.	MPI-SDFR-AT-0129	Ascomycota	Sordariomycetes	Sordariales	Arabidopsis thaliana	Saint-Die, France	-0.532597	0.533534	https://genome.jgi.doe.gov/Chafu1/Chafu1.info.html	33300809	22	3753983	4	10414	PRJNA370201	SAMN06297005	JAGJXA000000000
Chagl1	Chaetomium globosum	MPI-SDFR-AT-0079	Ascomycota	Sordariomycetes	Sordariales	Arabidopsis thaliana	Saint-Die, France	-0.384567	0.235809	https://genome.jgi.doe.gov/Chagl1/Chagl1.home.html	34154134	9	4896922	4	11569	PRJNA571620	SAMN12812663	JAGIZQ000000000
Chame1	Chaetomium sp.	MPI-CAGE-AT-0009	Ascomycota	Sordariomycetes	Sordariales	Arabidopsis thaliana	Cologne, Germany	-1.13223	0.428864	https://genome.jgi.doe.gov/Chame1/Chame1.info.html	33768356	16	5315113	2	11326	PRJNA370120	SAMN06296019	JAHBOE000000000
Copph3	Coprinopsis sp.	MPI-PUGE-AT-0042	Basidiomycota	Agaricomycetes	Agaricales	Arabidopsis thaliana	Pulheim, Germany	2.37008	1.48794e-06	https://genome.jgi.doe.gov/Copph3/Copph3.info.html	121013029	486	607084	54	25647	PRJNA347200	SAMN05877944	JAHBOF000000000
Cylol1	Cylindrocarpon olidum	MPI-CAGE-CH-0241	Ascomycota	Sordariomycetes	Hypocreales	Cardamine hirsuta	Cologne, Germany	-0.915548	0.0513934	https://genome.jgi.doe.gov/Cylol1/Cylol1.home.html	52862545	227	1151534	12	16645	PRJNA371203	SAMN06296308	JAGPYM000000000
Daces1	Dactylonectria estremocensis	MPI-CAGE-AT-0021	Ascomycota	Sordariomycetes	Hypocreales	Arabidopsis thaliana	Cologne, Germany	0.492132	0.00148995	https://genome.jgi.doe.gov/Daces1/Daces1.home.html	64663708	115	1530580	12	19198	PRJNA370196	SAMN06296343	JAGMUU000000000
Dacma1	Dactylonectria macrodidyma	MPI-CAGE-AT-0147	Ascomycota	Sordariomycetes	Hypocreales	Arabidopsis thaliana	Cologne, Germany	0.418669	0.00206802	https://genome.jgi.doe.gov/Dacma1/Dacma1.home.html	77328613	87	2130175	10	21304	PRJNA500112	SAMN10362765	JAGMUV000000000
Denna1	Dendryphion nanum	MPI-CAGE-CH-0243	Ascomycota	Dothideomycetes	Pleosporales	Cardamine hirsuta	Cologne, Germany	0.762826	0.00019876	https://genome.jgi.doe.gov/Denna1/Denna1.home.html	41131413	59	1909262	8	13889	PRJNA370194	SAMN06296222	JAGMWT000000000
Fusco1	Fusarium sp.	MPI-SDFR-AT-0072	Ascomycota	Sordariomycetes	Hypocreales	Arabidopsis thaliana	Saint-Die, France	0.0996825	0.0151263	https://genome.jgi.doe.gov/Fusco1/Fusco1.home.html	48370669	19	4717126	5	15731	PRJNA455444	SAMN09062726	JAHBOG000000000
Fuseq1	Fusarium sp.	MPI-CAGE-AA-0113	Ascomycota	Sordariomycetes	Hypocreales	Arabis alpina	Cologne, Germany	-1.31778	0.00894537	https://genome.jgi.doe.gov/Fuseq1/Fuseq1.home.html	40328194	15	5434111	3	13580	PRJNA370199	SAMN06296991	JAHBOO000000000
Fusoxy1	Fusarium oxysporum	MPI-SDFR-AT-0094	Ascomycota	Sordariomycetes	Hypocreales	Arabidopsis thaliana	Saint-Die, France	0.19019	0.311986	https://genome.jgi.doe.gov/Fusoxy1/Fusoxy1.home.html	52242347	128	1619373	11	17445	PRJNA347190	SAMN08150284	JAHEWL000000000
Fusoxys1	Fusarium oxysporum	MPI-CAGE-CH-0212	Ascomycota	Sordariomycetes	Hypocreales	Cardamine hirsuta	Cologne, Germany	0.110618	0.0102804	https://genome.jgi.doe.gov/Fusoxys1/Fusoxys1.home.html	55719217	66	4810307	5	17726	PRJNA455442	SAMN09062722	JAHEVI000000000
Fusre1	Fusarium redolens	MPI-CAGE-AT-0023	Ascomycota	Sordariomycetes	Hypocreales	Arabidopsis thaliana	Cologne, Germany	0.446987	0.000102194	https://genome.jgi.doe.gov/Fusre1/Fusre1.home.html	52563400	74	1971302	9	17051	PRJNA347185	SAMN05878234	JAGMUX000000000
Fusso1	Fusarium solani	MPI-SDFR-AT-0091	Ascomycota	Sordariomycetes	Hypocreales	Arabidopsis thaliana	Saint-Die, France	-0.256069	0.149374	https://genome.jgi.doe.gov/Fusso1/Fusso1.home.html	52932111	74	2221287	9	17656	PRJNA370198	SAMN06297339	JAGTJS000000000
Fustr1	Fusarium tricinctum	MPI-SDFR-AT-0068	Ascomycota	Sordariomycetes	Hypocreales	Arabidopsis thaliana	Saint-Die, France	1.36896	0.00067661	https://genome.jgi.doe.gov/Fustr1/Fustr1.home.html	43693088	21	5209653	4	14106	PRJNA347189	SAMN08150283	JAGPXF000000000
Fustri1	Fusarium tricinctum	MPI-SDFR-AT-0044	Ascomycota	Sordariomycetes	Hypocreales	Arabidopsis thaliana	Saint-Die, France	1.33967	2.64951e-05	https://genome.jgi.doe.gov/Fustri1/Fustri1.home.html	42232206	13	4676257	4	14043	PRJNA455443	SAMN09062724	JAGMVH000000000
Fusven1	Fusarium venenatum	MPI-CAGE-CH-0201	Ascomycota	Sordariomycetes	Hypocreales	Cardamine hirsuta	Cologne, Germany	0.802673	1.44791e-07	https://genome.jgi.doe.gov/Fusven1/Fusven1.home.html	37452605	9	9116532	2	12845	PRJNA500113	SAMN10362839	JAGMVI000000000
Ilyeu1	Ilyonectria europaea	MPI-CAGE-AT-0026	Ascomycota	Sordariomycetes	Hypocreales	Arabidopsis thaliana	Cologne, Germany	0.531416	0.00019876	https://genome.jgi.doe.gov/Ilyeu1/Ilyeu1.home.html	62828295	81	2311083	10	20870	PRJNA347186	SAMN05878031	JAGPNQ000000000
Lepor2	Leptodontidium sp.	MPI-SDFR-AT-0119	Ascomycota	Leotiomycetes	Helotiales	Arabidopsis thaliana	Saint-Die, France	2.61496	7.62907e-09	https://genome.jgi.doe.gov/Lepor2/Lepor2.home.html	77016911	70	2683090	10	21254	PRJNA347191	SAMN18649866	JAHLEZ000000000
Macpha1	Macrophomina phaseolina	MPI-SDFR-AT-0080	Ascomycota	Dothideomycetes	Botryosphaeriales	Arabidopsis thaliana	Saint-Die, France	-1.54875	0.388853	https://genome.jgi.doe.gov/Macpha1/Macpha1.home.html	53641247	184	882737	17	14845	PRJNA370195	SAMN06297049	JAGTJR000000000
Mictri1	Microdochium trichocladiopsis	MPI-CAGE-CH-0230	Ascomycota	Sordariomycetes	Xylariales	Cardamine hirsuta	Cologne, Germany	0.551877	0.0017692	https://genome.jgi.doe.gov/Mictri1/Mictri1.home.html	49282715	26	3459864	6	16025	PRJNA370119	SAMN06297163	JAGTJQ000000000
Morel_U14_1	Mortierella elongata	MPI-CAGE-AA-0104	Mucoromycota	Mortierellomycetes	Mortierellales	Arabis alpina	Cologne, Germany	-0.871607	2.93962e-13	https://genome.jgi.doe.gov/Morel_U14_1/Morel_U14_1.home.html	50910406	79	1935744	10	14234	PRJNA347187	SAMN05878026	JAGSXK000000000
Neora1	Ilyonectria sp.	MPI-CAGE-AT-0134	Ascomycota	Sordariomycetes	Hypocreales	Arabidopsis thaliana	Cologne, Germany	0.40132	0.0308205	https://genome.jgi.doe.gov/Neora1/Neora1.home.html	71715727	82	3233198	9	22025	PRJNA500111	SAMN10362838	JAHEWK000000000
Olipa1	Auriculariales sp.	MPI-PUGE-AT-0066	Basidiomycete	Agaricomycetes	Auriculariales	Arabidopsis thaliana	Pulheim, Germany	0.999545	2.83021e-10	https://genome.jgi.doe.gov/Olipa1/Olipa1.home.html	47727729	919	223987	45	14601	PRJNA347192	SAMN05877788	JAGTJP000000000
Parch1	Paraphoma chrysanthemicola	MPI-GEGE-AT-0034	Ascomycota	Dothideomycetes	Pleosporales	Arabidopsis thaliana	Geyen, Germany	1.54342	3.27465e-10	https://genome.jgi.doe.gov/Parch1/Parch1.home.html	40663325	34	1781809	9	15089	PRJNA347193	SAMN05877947	JAGMWG000000000
Parchr1	Paraphoma chrysanthemicola	MPI-SDFR-AT-0120	Ascomycota	Dothideomycetes	Pleosporales	Arabidopsis thaliana	Saint-Die, France	1.66612	0.000454435	https://genome.jgi.doe.gov/Parchr1/Parchr1.info.html	40162222	48	1414624	10	15009	PRJNA538399	SAMN11512350	JAGMVJ000000000
Phapo1	Phaeosphaeria sp.	MPI-PUGE-AT-0046c	Ascomycota	Dothideomycetes	Pleosporales	Arabidopsis thaliana	Pulheim, Germany	0.362315	0.103965	https://genome.jgi.doe.gov/Phapo1/Phapo1.home.html	34077024	26	1632279	9	12804	PRJNA459235	SAMN10188275	JAGTJN000000000
Phimu1	Leotiomycetes sp.	MPI-SDFR-AT-0126	Ascomycota	Leotiomycetes		Arabidopsis thaliana	Saint-Die, France	3.68787	0.00018199	https://genome.jgi.doe.gov/Phimu1/Phimu1.home.html	54044039	43	2831433	8	17024	PRJNA347194	SAMN08150285	JAGMVK000000000
Plecuc1	Plectosphaerella cucumerina	MPI-CAGE-AT-0016	Ascomycota	Sordariomycetes	Glomerellales	Arabidopsis thaliana	Cologne, Germany	0.842859	1.85327e-08	https://genome.jgi.doe.gov/Plecuc1/Plecuc1.home.html	36520717	11	6487456	3	12956	PRJNA371204	SAMN06296410	JAGPXD000000000
Plecucu1	Plectosphaerella plurivora	MPI-SDFR-AT-0117	Ascomycota	Sordariomycetes	Glomerellales	Arabidopsis thaliana	Saint-Die, France	1.33668	0.00781666	https://genome.jgi.doe.gov/Plecucu1/Plecucu1.home.html	35930556	97	1038577	12	12460	PRJNA570880	SAMN12812804	JAGSXJ000000000
Pyrly1	Pyrenochaeta sp.	MPI-SDFR-AT-0127	Ascomycota	Dothideomycetes	Pleosporales	Arabidopsis thaliana	Saint-Die, France	1.41925	4.1199e-07	https://genome.jgi.doe.gov/Pyrly1/Pyrly1.home.html	40265766	241	541518	23	14311	PRJNA347196	SAMN08150286	JAGTJM000000000
Rhesp1	Rhexocercosporidium sp.	MPI-PUGE-AT-0058	Ascomycota	Leotiomycetes	Helotiales	Arabidopsis thaliana	Pulheim, Germany	2.76922	2.83021e-10	https://genome.jgi.doe.gov/Rhesp1/Rhesp1.home.html	62745254	63	2439245	10	16722	PRJNA347195	SAMN05878446	JAGTJL000000000
Sorhu1	Sordaria sp.	MPI-SDFR-AT-0083	Ascomycota	Sordariomycetes	Sordariales	Arabidopsis thaliana	Saint-Die, France	-1.10492	0.281362	https://genome.jgi.doe.gov/Sorhu1/Sorhu1.home.html	39449547	24	3213278	4	11075	PRJNA371202	SAMN06296182	JAGTJO000000000
Stael1	Stachybotrys elegans	MPI-CAGE-CH-0235	Ascomycota	Sordariomycetes	Hypocreales	Cardamine hirsuta	Cologne, Germany	-0.982033	0.797222	https://genome.jgi.doe.gov/Stael1/Stael1.home.html	43467584	73	2151684	7	14925	PRJNA370118	SAMN06296943	JAGPNK000000000
Thacu1	Rhizoctonia solani	MPI-SDFR-AT-0096	Basidiomycota	Agaricomycetes	Cantharellales	Arabidopsis thaliana	Saint-Die, France	NA	NA	https://genome.jgi.doe.gov/Thacu1/Thacu1.home.html	45795111	343	1415564	11	12955	PRJNA370200	SAMN06297479	JAGPNJ000000000
Truan1	Truncatella angustata	MPI-SDFR-AT-0073	Ascomycota	Sordariomycetes	Xylariales	Arabidopsis thaliana	Saint-Die, France	-0.445919	0.28662	https://genome.jgi.doe.gov/Truan1/Truan1.home.html	47102642	17	3952510	4	14777	PRJNA347197	SAMN08150287	JAGPXC000000000
Verdah1	Verticillium dahliae	MPI-CAGE-AT-0001	Ascomycota	Sordariomycetes	Glomerellales	Arabidopsis thaliana	Cologne, Germany	1.53092	3.29122e-09	https://genome.jgi.doe.gov/Verdah1/Verdah1.home.html	40173071	186	1579530	10	12343	PRJNA519173	SAMN10864841	JAHEWJ000000000
Zalva1	Halenospora varia	MPI-CAGE-AT-0135	Ascomycota	Leotiomycetes	Helotiales	Arabidopsis thaliana	Cologne, Germany	1.17047	0.000542787	https://genome.jgi.doe.gov/Zalva1/Zalva1.info.html	55609683	108	1676298	13	17759	PRJNA370197	SAMN06296029	JAHEWH000000000
