# Supplementary material for: Genetic determinants of endophytism in the Arabidopsis root mycobiome
Source: Nat Commun. 2021 Dec 10;12:7227. doi: 10.1038/s41467-021-27479-y (PMC8664821; doi:10.1038/s41467-021-27479-y)
Supplement: Supplementary file 6 — Supplementary Data 3 [file 41467_2021_27479_MOESM6_ESM.xlsx]

## Sheet: Supplementary Data 3
Category	Factor	Degrees of freedom	Sum of squares	R2	F statistic	p-value	Significance
Total Proteins	PC1 (76.96%)	1	0.4318	0.01897	2.3078	0.0075	**
	PC2 (13.95%)	1	0.3489	0.01533	1.8647	0.0275	*
	PC3 (2.64%)	1	0.5	0.02196	2.6723	0.0039	**
	PC4 (1.89%)	1	0.3041	0.01336	1.6254	0.0581	.
	Lifestyle	6	1.1752	0.05162	1.0467	0.3307
	PC1 (76.96%):Lifestyle	6	0.9382	0.04121	0.8357	0.8437
	PC2 (13.95%):Lifestyle	5	0.7395	0.03248	0.7905	0.8881
	PC3 (2.64%):Lifestyle	4	0.9168	0.04027	1.2248	0.1186
	PC4 (1.89%):Lifestyle	4	0.5716	0.02511	0.7636	0.9269
	Residual	90	16.8406	0.7397
	Total	119	22.7667	1
CAZymes	PC1 (76.96%)	1	3.6765	0.19997	46.8086	0.0001	***
	PC2 (13.95%)	1	0.9241	0.05026	11.765	0.0001	***
	PC3 (2.64%)	1	0.5774	0.03141	7.3514	0.0001	***
	PC4 (1.89%)	1	1.0319	0.05613	13.1385	0.0001	***
	Lifestyle	6	2.3389	0.12722	4.9631	0.0001	***
	PC1 (76.96%):Lifestyle	6	1.0082	0.05484	2.1394	0.0001	***
	PC2 (13.95%):Lifestyle	5	0.5683	0.03091	1.447	0.0349	*
	PC3 (2.64%):Lifestyle	4	0.6386	0.03473	2.0325	0.0008	***
	PC4 (1.89%):Lifestyle	4	0.5525	0.03005	1.7586	0.0051	**
	Residual	90	7.0689	0.38449
	Total	119	18.3852	1
PCWDEs	PC1 (76.96%)	1	3.1837	0.13815	29.4295	0.0001	***
	PC2 (13.95%)	1	0.9386	0.04073	8.6766	0.0001	***
	PC3 (2.64%)	1	0.5398	0.02342	4.9899	0.0001	***
	PC4 (1.89%)	1	1.4231	0.06175	13.1552	0.0001	***
	Lifestyle	6	3.5044	0.15206	5.399	0.0001	***
	PC1 (76.96%):Lifestyle	6	1.3459	0.0584	2.0735	0.0009	***
	PC2 (13.95%):Lifestyle	5	0.7875	0.03417	1.4559	0.0603	.
	PC3 (2.64%):Lifestyle	4	0.7197	0.03123	1.6633	0.0135	*
	PC4 (1.89%):Lifestyle	4	0.8667	0.03761	2.003	0.0023	**
	Residual	90	9.7362	0.42247
	Total	119	23.0456	1
FCWDEs	PC1 (76.96%)	1	4.8431	0.2965	83.5507	0.0001	***
	PC2 (13.95%)	1	1.066	0.06526	18.3897	0.0001	***
	PC3 (2.64%)	1	0.5618	0.03439	9.6918	0.0001	***
	PC4 (1.89%)	1	1.1141	0.0682	19.2191	0.0001	***
	Lifestyle	6	1.6786	0.10277	4.8264	0.0001	***
	PC1 (76.96%):Lifestyle	6	0.695	0.04255	1.9982	0.001	***
	PC2 (13.95%):Lifestyle	5	0.3503	0.02144	1.2086	0.2072
	PC3 (2.64%):Lifestyle	4	0.4684	0.02868	2.0202	0.0031	**
	PC4 (1.89%):Lifestyle	4	0.3401	0.02082	1.4669	0.0746	.
	Residual	90	5.2169	0.31939
	Total	119	16.3343	1
Proteases	PC1 (76.96%)	1	1.2162	0.1372	26.6246	0.0001	***
	PC2 (13.95%)	1	0.5256	0.0593	11.5069	0.0001	***
	PC3 (2.64%)	1	0.3553	0.04008	7.7781	0.0001	***
	PC4 (1.89%)	1	0.4637	0.05231	10.1507	0.0001	***
	Lifestyle	6	0.7009	0.07908	2.5575	0.0001	***
	PC1 (76.96%):Lifestyle	6	0.4476	0.0505	1.6332	0.0013	**
	PC2 (13.95%):Lifestyle	5	0.3111	0.03509	1.3619	0.0396	*
	PC3 (2.64%):Lifestyle	4	0.3092	0.03488	1.692	0.0027	**
	PC4 (1.89%):Lifestyle	4	0.4235	0.04777	2.3175	0.0001	***
	Residual	90	4.1111	0.46379
	Total	119	8.8642	1
Lipases	PC1 (76.96%)	1	2.0224	0.10834	21.0383	0.0001	***
	PC2 (13.95%)	1	0.394	0.02111	4.0989	0.0012	**
	PC3 (2.64%)	1	0.4946	0.0265	5.1452	0.0001	***
	PC4 (1.89%)	1	1.8898	0.10123	19.6581	0.0001	***
	Lifestyle	6	1.9889	0.10654	3.4482	0.0001	***
	PC1 (76.96%):Lifestyle	6	0.9381	0.05025	1.6264	0.0129	*
	PC2 (13.95%):Lifestyle	5	0.7263	0.0389	1.511	0.0433	*
	PC3 (2.64%):Lifestyle	4	0.7336	0.0393	1.9078	0.0048	**
	PC4 (1.89%):Lifestyle	4	0.8286	0.04438	2.1548	0.0011	**
	Residual	90	8.6518	0.46346
	Total	119	18.6681	1
SSPs	PC1 (76.96%)	1	3.041	0.06365	9.5631	0.0001	***
	PC2 (13.95%)	1	2.4	0.05022	7.5458	0.0001	***
	PC3 (2.64%)	1	1.663	0.0348	5.2288	0.0001	***
	PC4 (1.89%)	1	1.07	0.02239	3.3632	0.0001	***
	Lifestyle	6	3.111	0.0651	1.6302	0.0001	***
	PC1 (76.96%):Lifestyle	6	2.55	0.05337	1.3363	0.0001	***
	PC2 (13.95%):Lifestyle	5	1.837	0.03845	1.1552	0.0139	*
	PC3 (2.64%):Lifestyle	4	1.811	0.0379	1.4235	0.0001	***
	PC4 (1.89%):Lifestyle	4	1.676	0.03508	1.3178	0.0002	***
	Residual	90	28.624	0.59904
	Total	119	47.783	1
Significance codes: 0 ‘***’ 0.001 ‘**’ 0.01 ‘*’ 0.05 ‘.’ 0.1 ‘ ’ 1
