# Supplementary material for: Genetic determinants of endophytism in the Arabidopsis root mycobiome
Source: Nat Commun. 2021 Dec 10;12:7227. doi: 10.1038/s41467-021-27479-y (PMC8664821; doi:10.1038/s41467-021-27479-y)
Supplement: Supplementary file 7 — Supplementary Data 4 [file 41467_2021_27479_MOESM7_ESM.xlsx]

## Sheet: Supplementary Data 4a
Gene Family ID	Enrichment in EF+MyM	ANOVA P-value (FDR)	SVM coefficient	Representative Sequence	Curated Description	Curated Group	COG
OG0000048	0.08874999674623299	0.000213851	0.123095796450584	jgi|Maggr1|113151|MGG_04406T0	Ankyrin repeat	Other	COG0457
OG0000092	0.125115359929136	4.45795e-07	0.07026407126655	jgi|Chagl1|592124|fgenesh1_pm.3_#_1041	Lytic cellulose monooxygenase (AA9)	Cazyme	NOG273867
OG0000102	0.101613032993815	5.33488e-05	0.051519283712535995	jgi|Copph3|1107050|e_gw1.29.205.1	Serine carboxypeptidase (S10)	Peptidase	COG2939
OG0000115	0.09787273120583401	0.00186046	-0.104180209929422	jgi|Neora1|557271|e_gw1.1.69.1	Rac GTPase-activating (BCR/ABR)	Other	KOG4269
OG0000186	0.084549668427059	0.0017257	-0.07091895883015	jgi|Corca1|502801|e_gw1.15.637.1	Amino-acid transporter	Transporter	COG0531
OG0000214	0.115450594067608	4.7094e-05	0.12284905027321902	jgi|Pirin1|75864|mRNA_PIIN_05057	Endo-xylanase (GH10)	Cazyme	COG3693
OG0000226	0.07869038823822701	0.000939251	-0.0657122445944	jgi|Fusoxys1|809819|fgenesh1_pm.5_#_57	Sugar/inositol transporter	Transporter	KOG0254
OG0000335	0.08047304538132401	0.0012725	0.09074883965604401	jgi|Agabi_varbur_1|108188|estExt_fgenesh1_pg.C_120050	Neutral Zn metallopeptidase (M43B)	Peptidase	NOG26692
OG0000397	0.094562994411342	9.48591e-05	-0.073339089697231	jgi|Colhig2|4842|CH63R_03634T0	Ca-transporting P-type ATPase	Transporter	COG0474
OG0000406	0.09043718193865699	0.00036946	-0.061218198167233	jgi|Neora1|706685|fgenesh1_kg.4_#_328_#_TRINITY_DN1747_c0_g1_i1	Hydroxycinnamoyl transferase	Other	NOG47046
OG0000423	0.13105778699048198	0.000135621	0.09529306358159499	jgi|Chagl_1|19710|CHGT_09886	FAD linked oxidase / Berberine(-like)	Other	COG0277
OG0000721	0.08966870010557801	6.52602e-05	0.072634071209666	jgi|Chagl1|592307|fgenesh1_pm.4_#_40	Carbohydrate esterase (CE1)	Cazyme	COG2303
OG0000743	-0.134716071489588	8.61664e-05	-0.09753687196644999	jgi|Mycfi2|180146|Genemark.11158_g
OG0000779	0.11102284841650599	1.03864e-06	0.08449549689989301	jgi|Fusoxys1|699610|estExt_Genewise1.C_6_t50246	PhzC/PhzF-type epimerase	Other	COG0384
OG0001046	-0.09353795439600801	0.000453037	-0.072507614990908	jgi|Fusoxys1|811762|fgenesh1_pm.6_#_778	Folylpolyglutamate synthase	Other	COG0285
OG0001302	0.145652788760816	2.29232e-05	-0.059551512890043	jgi|Parchr1|438450|e_gw1.5.997.1	PTS1-binding protein (Pex14p)	Other	KOG2385
OG0001307	0.09983052455675301	9.40876e-05	-0.08693199455805	jgi|Chagl_1|18739|CHGT_08915	D-3-phosphoglycerate dehydrogenase	Other	COG0111
OG0001412	0.10710814275071401	3.26768e-06	0.08848066040655	AB04386.1			COG3467
OG0001477	0.09027126028388001	0.00177096	0.09742299985840401	jgi|Altro1|375768|fgenesh1_kg.2_#_662_#_TRINITY_DN4124_c1_g1_i1	HCCA isomerase / GSTK1	Other	COG3917
OG0001553	0.11275408327268699	5.80241e-06	0.07597540649749099	jgi|Phapo1|263792|CE263791_599	Uncharacterised family UPF0311	Other	NOG60916
OG0001571	0.088635003206435	0.000193723	0.07978732039281401	jgi|Fusre1|600353|fgenesh1_pm.38_#_37	Monocarboxylate transporter	Transporter	KOG2504
OG0001643	0.079482966954992	0.00147247	-0.07232996889614	jgi|Fustri1|632725|MIX12228_4900_61			NOG237690
OG0001646	0.10524176851174001	1.4317e-07	0.041981357485106	jgi|Truan1|692700|estExt_Genemark1.C_5_t20498
OG0001771	-0.344130758379386	0.00131848	-0.07963314278822001	jgi|Copci1|8726|CC1G_10243T0	DNA helicase (PIF1/RRM3)	Other	COG0507
OG0001772	0.082378676429489	0.00169626	0.057386396649423	jgi|Ascsa1|10497|10497_t	Endo/Xylo-glucanase (GH16)	Cazyme	NOG09316
OG0001775	0.125572004990139	3.3304e-07	0.069614454523242	jgi|Fusco1|562885|estExt_Genewise1Plus.C_9_t30249	Carbohydrate acetylesterase (CE12)	Cazyme	NOG47449
OG0001814	0.110150639038506	2.70524e-05	-0.068321267403209	jgi|Sebve1|25954|gm1.7226_g	GCN5-related N-acetyltransferase	Other	COG0454
OG0001907	0.087202774760534	5.63248e-06	0.039666736837992995	jgi|Fusox2|26765|FOXG_06954T0			COG0514
OG0001914	-0.178026229943498	0.00139696	-0.10352001982803699	jgi|Fusfu1|10175|FFUJ_08373m.01	RNA Recognizing Motif (RNP-1)	Other	KOG0533
OG0001954	0.10982437343984	3.45591e-05	-0.065880127180674	jgi|Ilyeu1|633985|fgenesh1_pm.13_#_256	Fungal lipase-like domain	Other	NOG273432
OG0002549	0.14502523667086098	3.00961e-09	0.063299433949483	jgi|Dipse1|8510|rna8509	Serine racemase	Aminoacid metabolism	COG1171
OG0002550	0.08222755626056599	0.000511966	-0.08060997741103901	jgi|Colhig2|7378|CH63R_06170T0			NOG21727
OG0004068	0.06479348050661	0.000353593	0.069468619058754	jgi|Sodal1|361601|gm1.7723_g	Dystroglycan	Other	NOG242152
OG0004970	0.106203860452487	0.00132364	0.072912219954716	jgi|Tulca1|17134|gm1.689_g	C-type lectin	Other	KOG3655
OG0004975	0.09598108033665899	0.000327238	-0.077301558802089	jgi|Fusox2|5824|FOXG_10361T0	Taurine dioxygenase (TauD/TfdA)	Other	NOG10835
OG0005282	-0.07139527350951201	0.000573201	-0.14451866801878302	jgi|Chagl_1|16249|CHGT_06425	Non-SMC (Nse4)	Other	COG5125
OG0005477	-0.083533531408169	0.000414922	-0.077090819160173	jgi|Melbi2|645875|fgenesh1_pm.126_#_137	Pinin/SDK/memA protein	Other	KOG3756
OG0005645	0.121992174398876	0.00195904	0.059713459591344	jgi|Lepor2|701515|MIX16754_267_86	Aromatic-L-amino-acid decarboxylase	Aminoacid metabolism	COG0076
OG0006400	0.113769032634572	0.000131255	0.07393122229634701	jgi|Fusoxy1|541615|fgenesh1_pg.12_#_214	L-rhamnohydrolase (GH145)	Cazyme	NOG03325
OG0006424	0.11252941550702698	9.29627e-05	0.069839715850104	jgi|Fustri1|564972|fgenesh1_kg.4_#_3161_#_TRINITY_DN8819_c1_g4_i1	LURP1-like domain	Other	NOG07143
OG0006436	0.11282074903699302	0.00197689	-0.059547555190431	jgi|Mycfi2|177329|Genemark.8341_g			NOG44457
OG0006477	0.128528882878468	5.4135e-06	0.072155391205507	jgi|Fuseq1|142950|CE142949_2888	Naringenin-chalcone synthase	Other	COG3424
OG0006564	0.196979119945213	3.68025e-05	0.08255358124654401	jgi|Parch1|269004|CE269003_1989	Complex 1 LYR protein	Other	NOG30025
OG0006678	0.12005649092027601	0.00109482	-0.072405878158743	jgi|Altro1|400155|fgenesh1_pg.3_#_885			KOG1446
OG0006694	0.09673614587065302	1.97412e-05	0.07910303498398	jgi|Altal1|563620|CE563619_597	Microtubule-associated protein (TAU)	Other	NOG240246
OG0006742	0.11047747767237599	0.00106855	-0.054325755837438	jgi|Stely1|4461|TW65_04845T0	GAR transformylase	Other	COG0299
OG0007009	-0.138051161303694	7.90451e-06	-0.100902689677129	jgi|Fusox2|3222|FOXG_08548T0	Translation elongation factor (EF1B)	Other	KOG0012
OG0007043	0.102611934305077	0.000329631	0.085639403524192	jgi|Stely1|1821|TW65_01716T0	Peptidase (M54), archaemetzincin	Peptidase	COG1913
OG0007108	0.106717548102569	0.000306816	-0.05462909063809	jgi|Fusre1|653426|estExt_Genewise1Plus.C_19_t10345	D-arabinono-1,4-lactone oxidase	Other	COG0277
OG0007192	0.087415494613136	0.000279184	0.0815078449888	jgi|Fusre1|543768|fgenesh1_pg.16_#_430			NOG249536
OG0007216	0.12758095046003398	1.11541e-07	0.120795228595612	jgi|Fusco1|582298|fgenesh1_kg.1_#_335_#_TRINITY_DN13302_c0_g2_i1	Ankyrin	Other	COG0666
OG0007341	0.102849824388062	0.000301759	0.08769857597718698	jgi|Fusre1|576119|fgenesh1_kg.13_#_570_#_TRINITY_DN7525_c1_g1_i1	Poly(ADP-ribose) glycohydrolase	Other	COG1397
OG0007342	0.06684372859143001	0.00135423	0.07644391413095598	jgi|Trire2|110152|fgenesh5_pg.C_scaffold_19000037	bZIP transcription factor	Other	NOG55710
OG0007539	0.06240627915761	0.00206736	0.046290984874645995	jgi|Colto1|10377|CT0861_10316T0	BTB/POZ fold domain	Other	NOG59710
OG0007573	-0.10769136922682598	0.00022809	-0.087971828645767	jgi|Chagl_1|11718|CHGT_01894	1-Acyl DHAP reductase	Other	COG1028
OG0007870	0.08091807992239	0.000100837	0.077776727916441	jgi|Fusre1|510858|e_gw1.7.1932.1			NOG26833
OG0007889	0.09193204460107401	1.17061e-05	0.045000236572066	jgi|Fusoxy1|328427|CE328426_561	CorA-like Mg2+ / Zn transporter (ZntB)	Transporter	NOG270680
OG0007958	0.066327850037732	0.000760611	0.096484942756101	jgi|Verdah1|386752|estExt_Genewise1Plus.C_11_t20238	Ferric reductase / NAD(P)H oxidase	Other	KOG0039
OG0008312	0.089957099598263	0.000320976	-0.068351913894709	jgi|Fusco1|608332|fgenesh1_kg.6_#_3512_#_TRINITY_DN13727_c0_g1_i1	OMHMB-methyltransferase	Other	COG3865
OG0008775	0.11417900186133198	1.85936e-08	0.06644608294697402	jgi|Neora1|714788|fgenesh1_kg.7_#_1375_#_TRINITY_DN4131_c0_g1_i2			NOG57793
OG0008850	0.07021204020438901	0.00014547	0.12359067487784199	jgi|Colhig2|1455|CH63R_01455T0			NOG91130
OG0008925	0.08315590345351	0.000123699	0.080999556547983	jgi|Lepor2|602364|fgenesh1_kg.7_#_591_#_TRINITY_DN2481_c0_g1_i1			NOG250865
OG0009020	0.066813894944479	0.000801759	0.074880674096682	jgi|Cadsp1|512788|fgenesh1_kg.19_#_71_#_Locus6749v1rpkm13.08	Vesicle coat complex AP-3, ß subunit	Other	NOG42018
OG0009152	0.08286675608826201	0.000132623	0.08918886582601	jgi|Fusox2|19978|FOXG_04001T0	Lipocalin	Other	NOG251990
OG0009166	0.07953810041885401	0.000391654	0.07846257044644099	jgi|Fusoxys1|545890|CE545889_1242			KOG1216
OG0009207	0.068207749335617	0.00061603	0.039100551742655	jgi|Oidma1|61086|gm1.14416_g	Acyl-CoA synthetase	Other	COG0365
OG0009253	0.089727968541477	8.83338e-05	0.033165312186176	jgi|Fustr1|478992|fgenesh1_kg.5_#_603_#_TRINITY_DN10645_c0_g1_i1			NOG131653
OG0009675	-0.11282074903699302	0.00197689	0.059547555190431	jgi|Schco1|14238|fgenesh1_pm.C_scaffold_2000338			KOG4147
OG0009689	-0.11282074903699302	0.00197689	0.059547555190431	jgi|Thacu1|744946|MIX18554_1518_68	Folate-sensitive fragile site (Fra10Ac1)	Other	KOG1297
OG0010042	0.07142431753336799	0.000882269	-0.08162096643847999	jgi|Neora1|116897|CE116896_836	Rhamnogalacturonan lyase (PL11_2)	Cazyme	NOG257716
OG0010784	0.080649636102088	0.000159158	0.05294524617598599	jgi|Verdah1|483812|MIX8561_810_99			NOG78523
OG0010970	0.073117484549091	0.000472959	0.058920935628167	jgi|Fusve2|8278|FVEG_11939T0	ATPase, F0 complex, subunit A	Other	NOG05504
OG0011803	0.070406881117216	0.000789144	0.06868048336408401	jgi|Botci1|15372|BC1T_11841	Serine proteinase inhibitor (KU)	Other	NOG48798
OG0011820	0.06454825340808099	0.00155994	0.049869953907466	jgi|Ilyeu1|668188|gm1.4014_g	Dimeric alpha-beta barrel	Other	NOG80938
OG0011984	0.06370723636059901	0.00114768	0.08401255157262999	jgi|Altal1|1005824|fgenesh1_pg.4_#_19			NOG75866
OG0012340	0.07069336448387599	9.03059e-05	0.052265550784856	jgi|Rhesp1|162144|CE162143_6519	Heterokaryon incompatibility	Other	NOG230566
OG0013309	-0.6780414882145921	0.000376129	-0.057210751830683	jgi|Pilcr1|813800|fgenesh1_kg.00007_#_337_#_Locus12168v1rpkm5.16
OG0014230	0.06529002147427598	0.000747584	0.07826022023301801	jgi|Melbi2|264815|CE264814_326			COG0553
OG0014245	0.06193988517675401	0.000414922	0.0694278190235	jgi|Chagl1|585769|fgenesh1_kg.7_#_867_#_TRINITY_DN11695_c0_g1_i1			NOG236889
OG0014688	0.057980237082689005	0.00137988	0.09702287320863699	jgi|Cadsp1|597489|gm1.18190_g			NOG63248
OG0014978	0.058703499790944004	0.00133368	0.10727794029662802	jgi|Altalt1|482756|gm1.4490_g	F-box domain	Other
OG0015833	0.060965777355566	0.00104635	0.080910844006095	jgi|Daces1|559493|fgenesh1_kg.15_#_644_#_TRINITY_DN8961_c2_g4_i1
OG0017622	0.057059740215745995	0.00109482	0.10506908690472198	jgi|Perma1|724010|estExt_fgenesh1_pg.C_80014
OG0017919	0.057059740215745995	0.00109482	0.082356223549634	jgi|Chagl1|603357|gm1.6560_g

## Sheet: Supplementary Data 4b
GO	GO hierarchy	Ratio in set	Ratio in population	p-value	FDR	Annotated families
GO:0003674	molecular_function	40/84	9229/41612	9.6558614646213e-07	0.0019195852591667143	OG0000048, OG0000102, OG0000115, OG0000186, OG0000214, OG0000226, OG0000335, OG0000397, OG0000406, OG0000423, OG0000721, OG0000779, OG0001046, OG0001307, OG0001477, OG0001571, OG0001772, OG0001775, OG0001814, OG0001907, OG0001914, OG0001954, OG0002549, OG0004970, OG0004975, OG0005645, OG0006477, OG0006742, OG0007009, OG0007043, OG0007108, OG0007341, OG0007342, OG0007539, OG0007573, OG0007889, OG0…
.GO:0003824	catalytic activity	30/84	5856/41612	1.947134895367041e-06	0.0019354520859948387	OG0000048, OG0000102, OG0000214, OG0000226, OG0000335, OG0000397, OG0000406, OG0000423, OG0000721, OG0000779, OG0001046, OG0001307, OG0001477, OG0001571, OG0001772, OG0001814, OG0001907, OG0001954, OG0002549, OG0004975, OG0005645, OG0006477, OG0006742, OG0007009, OG0007043, OG0007108, OG0007341, OG0007573, OG0007958, OG0009207
...GO:0043168	anion binding	13/84	1493/41612	9.074973125738444e-06	0.005103411296994099	OG0000048, OG0000397, OG0000423, OG0000721, OG0001046, OG0001307, OG0001772, OG0001907, OG0002549, OG0005645, OG0006742, OG0007108, OG0007958
...GO:0050662	coenzyme binding	7/84	369/41612	1.0268433193147082e-05	0.005103411296994099	OG0000423, OG0000721, OG0001307, OG0002549, OG0005645, OG0007108, OG0007958
..GO:0036094	small molecule binding	13/84	1587/41612	1.7294261719927913e-05	0.006876198459843338	OG0000048, OG0000397, OG0000423, OG0000721, OG0001046, OG0001307, OG0001772, OG0001907, OG0002549, OG0005645, OG0006742, OG0007108, OG0007958
.GO:0005488	binding	25/84	5499/41612	6.320922159305957e-05	0.02094332208783374	OG0000048, OG0000115, OG0000186, OG0000214, OG0000335, OG0000397, OG0000423, OG0000721, OG0001046, OG0001307, OG0001772, OG0001775, OG0001907, OG0001914, OG0002549, OG0004970, OG0005645, OG0006742, OG0007043, OG0007108, OG0007342, OG0007539, OG0007573, OG0007958, OG0009152
GO:0008150	biological_process	27/84	5791/41612	1.9217147343845427e-05	0.026423577597787462	OG0000048, OG0000092, OG0000102, OG0000115, OG0000186, OG0000214, OG0000226, OG0000335, OG0000397, OG0000779, OG0001046, OG0001307, OG0001772, OG0001775, OG0001814, OG0001954, OG0002549, OG0005645, OG0006477, OG0006742, OG0007009, OG0007342, OG0007573, OG0007889, OG0009152, OG0009207, OG0010970
....GO:0016747	transferase activity, transferring acyl groups other than amino-acyl groups	5/84	249/41612	0.0001547954180115984	0.04362569323588708	OG0000226, OG0000335, OG0000406, OG0001814, OG0006477
.....GO:0016597	amino acid binding	2/84	10/41612	0.00017929902580969163	0.04362569323588708	OG0001307, OG0006742
....GO:0050660	flavin adenine dinucleotide binding	4/84	141/41612	0.00019750062330129966	0.04362569323588708	OG0000423, OG0000721, OG0007108, OG0007958

## Sheet: Supplementary Data 4c
Source	Target	Coexpression score
OG0004975	OG0001302	0.888
OG0004975	OG0001477	0.86
OG0007216	OG0000048	0.43200000000000005
OG0014230	OG0000048	0.43
OG0007216	OG0014230	0.44299999999999995
OG0007573	OG0000423	0.461
OG0007573	OG0007108	0.461
OG0000226	OG0007958	0.469
OG0000186	OG0005645	0.499
OG0007573	OG0000048	0.434
OG0007573	OG0009207	0.461
OG0014230	OG0001907	0.32299999999999995
OG0000721	OG0000423	0.424
OG0000721	OG0007108	0.424
OG0007573	OG0007216	0.316
OG0001814	OG0005645	0.158
OG0007216	OG0000397	0.479
OG0001307	OG0005645	0.37
OG0000721	OG0007573	0.359
OG0007573	OG0001814	0.317
OG0007216	OG0005645	0.342
OG0014230	OG0001307	0.171
OG0007573	OG0001307	0.33
OG0007216	OG0001907	0.184
OG0001477	OG0007573	0.304
OG0001046	OG0001307	0.299
OG0000186	OG0000423	0.239
OG0000186	OG0007108	0.239
OG0007573	OG0005645	0.29
OG0000186	OG0000397	0.455
OG0007573	OG0006742	0.13699999999999998
OG0007216	OG0000186	0.17
OG0007573	OG0001046	0.242
OG0006477	OG0007573	0.237
OG0001814	OG0009207	0.28
OG0000102	OG0000721	0.215
OG0008312	OG0007573	0.205
OG0002549	OG0007573	0.265
OG0014230	OG0001771	0.248
OG0009207	OG0005645	0.18899999999999997
OG0001814	OG0000423	0.187
OG0001814	OG0007108	0.187
OG0000423	OG0001307	0.17600000000000002
OG0007108	OG0001307	0.17600000000000002
OG0000721	OG0005645	0.157
OG0014230	OG0000186	0.226
OG0002549	OG0001814	0.142
OG0001771	OG0001814	0.14
OG0000423	OG0005645	0.21100000000000002
OG0007108	OG0005645	0.21100000000000002
OG0000048	OG0001046	0.132
OG0002549	OG0000048	0.131
OG0002549	OG0005645	0.196
OG0000721	OG0009207	0.11699999999999999
OG0002549	OG0001307	0.18600000000000003
OG0007216	OG0006742	0.11
OG0000048	OG0001814	0.49
OG0001907	OG0005645	0.10800000000000001
OG0000186	OG0000048	0.322
OG0006678	OG0000226	0.08800000000000001
OG0006742	OG0001307	0.084
OG0000397	OG0000048	0.344
OG0007573	OG0000397	0.385
OG0000102	OG0005645	0.447
OG0001477	OG0014230	0.444
OG0004975	OG0014230	0.444
OG0000721	OG0014230	0.44
OG0004975	OG0000226	0.436
OG0001907	OG0001307	0.43
OG0007216	OG0001307	0.192
OG0007573	OG0014230	0.366
OG0004975	OG0000721	0.42200000000000004
OG0001477	OG0000721	0.42
OG0000214	OG0000423	0.42
OG0000214	OG0007108	0.42
OG0002549	OG0000186	0.37200000000000005
OG0001571	OG0000226	0.419
OG0006477	OG0000048	0.41600000000000004
OG0006424	OG0007216	0.415
OG0000779	OG0001307	0.408
