# Supplementary material for: Genetic determinants of endophytism in the Arabidopsis root mycobiome
Source: Nat Commun. 2021 Dec 10;12:7227. doi: 10.1038/s41467-021-27479-y (PMC8664821; doi:10.1038/s41467-021-27479-y)
Supplement: Supplementary file 12 — Source Data [file 41467_2021_27479_MOESM12_ESM.xlsx]

## Sheet: Figure 1
fungus number	name	its1_RA_root	its1_root_sample_coverage	fc_root_soil	pval_ root_soil	pval_adj_root_soil	its2_root_sample_coverage	its2_RA_root	GF_Africa	GF_Asia	GF_Australia	GF_Europe	GF_North_America	GF_South_America
1	Verdah1	0.00911521	0.639053	1.53092	4.01368e-10	3.29122e-09	0.158228	0.00131122	0	0	0	0.039778	0.0014771	0
9	Chame1	9.73663e-05	0.0295858	-1.13223	0.397484	0.428864	0.189873	0.000421796	0	0.00842359	0	0.000925069	0.0014771	0
16	Plecuc1	0.0258568	0.934911	0.842859	3.16412e-09	1.85327e-08	0.683544	0.00670188	0	0.00240674	0.0013947	0.209991	0.0797637	0.0357143
21	Daces1	0.0199425	0.745562	0.492132	0.000763143	0.00148995	0.734177	0.00345954	0	0.00240674	0	0.111933	0.00443131	0
23	Fusre1	0.010292	0.769231	0.446987	3.2403e-05	0.000102194	0.35443	0.000552529	0	0	0	0.0675301	0.00295421	0
26	Ilyeu1	0.00827335	0.514793	0.531416	7.7565e-05	0.00019876	0.0696203	0.00139644	0	0.00120337	0	0.0962072	0.00886263	0.00793651
34	Parch1	0.0110819	0.686391	1.54342	3.19478e-11	3.27465e-10	0.822785	0.0162426	0	0	0	0.0582794	0.0118168	0
40	Altro1	0.000361853	0.035503	0.719373	0.0376049	0.0513934	0.107595	0.000846216	0	0	0	0.080481	0.00738552	0
42	Copph3	0.00554319	0.313609	2.37008	3.62912e-07	1.48794e-06	0.436709	0.00135391	0	0	0	0.0111008	0.0014771	0
44	Fustri1	0.0397647	0.840237	1.33967	7.75467e-06	2.64951e-05	0.873418	0.0159585	0	0.00842359	0.0013947	0.19889	0.0590842	0.00396825
46	Phapo1	0.000501186	0.218935	0.362315	0.0786075	0.103965	0.0632911	0.000152754	0	0	0	0	0.00295421	0
58	Rhesp1	0.029885	0.674556	2.76922	2.07089e-11	2.83021e-10	0.981013	0.0479499	0	0	0	0	0.00443131	0
64	Altalt1	0.00323393	0.443787	1.40889	0.000330054	0.00067661	0.658228	0.00144085	0.0416667	0.0421179	0.0027894	0.151711	0.0546529	0.0436508
66	Olipa1	0.00151834	0.408284	0.999545	1.88835e-11	2.83021e-10	0.189873	0.000711695	0	0.00481348	0	0.0416281	0.00295421	0
68	Fustr1	0.0118735	0.792899	1.36896	0.000314339	0.00067661	0.892405	0.0177138	0	0	0	0	0.00295421	0
72	Fusco1	0.0465746	0.940828	0.0996825	0.0099612	0.0151263	0.5	0.000518461	0	0.00240674	0	0.125809	0.0457903	0.0436508
73	Truan1	0.00420831	0.568047	-0.445919	0.244675	0.28662	0.772152	0.0068268	0	0.0108303	0.0111576	0.143386	0.014771	0
79	Chagl1	0.000225859	0.0236686	-0.384567	0.189797	0.235809	0.00632911	6.9042e-05	0	0	0	0	0	0.00396825
80	Macpha1	0.000180452	0.00591716	-1.54875	0.350917	0.388853	0.246835	0.000321694	0	0	0	0.000925069	0.0014771	0
83	Sorhu1	0.000222423	0.0236686	-1.10492	0.233325	0.281362	0.202532	0.000218287	0	0	0	0.00370028	0	0
91	Fusso1	0.00353795	0.491124	-0.256069	0.116585	0.149374	0.601266	0.0044273	0	0	0	0.0286772	0.0310192	0.031746
94	Fusoxy1	0.00371671	0.751479	0.19019	0.273939	0.311986	0.272152	0.000189009	0	0.00240674	0	0.125809	0.0457903	0.0436508
96	Thacu1	NA	0	NA	NA	NA	0.0189873	0.00198877	0	0	0	0	0	0
100	Boeex1	0.00774555	0.56213	1.19229	4.53565e-06	1.69056e-05	0.85443	0.00927784	0	0	0	0.0592044	0.00443131	0
104	Morel_U14_1	0.00819178	0.775148	-0.871607	7.1698e-15	2.93962e-13	0.911392	0.00601042	0	0	0	0.0277521	0.00738552	0
113	Fuseq1	0.00603768	0.674556	-1.31778	0.0054545	0.00894537	0.848101	0.00843699	0	0	0	0.052729	0.00738552	0.0119048
117	Plecucu1	0.00363633	0.502959	1.33668	0.0045756	0.00781666	0.651899	0.00179055	0	0.00481348	0.0013947	0.246994	0.103397	0.0357143
119	Lepor2	0.0597046	0.721893	2.61496	1.11645e-09	7.62907e-09	0.683544	0.00521965	0	0	0	0.00740056	0.00590842	0
120	Parchr1	0.00430987	0.319527	1.66612	0.000188424	0.000454435	0.550633	0.00481899	0	0.00481348	0	0.0952821	0.00295421	0
126	Phimu1	0.00320717	0.0828402	3.68787	6.2143e-05	0.00018199	0.0822785	0.000671257	0	0	0	0.00740056	0	0
127	Pyrly1	0.00708853	0.473373	1.41925	9.04369e-08	4.1199e-07	0.721519	0.00699681	0	0	0	0.113784	0.00590842	0
129	Chafu1	0.00020889	0.0118343	-0.532597	0.507508	0.533534	0.0189873	0.000133762	0	0	0	0	0	0
134	Neora1	0.00951083	0.650888	0.40132	0.0210481	0.0308205	0.310127	0.000736152	0	0.0336943	0.0251046	0.308048	0.0620384	0.0555556
135	Zalva1	0.00287879	0.349112	1.17047	0.000238297	0.000542787	0.0949367	0.000886657	0	0.00120337	0	0.00462535	0.0236337	0
147	Dacma1	0.0666468	0.792899	0.418669	0.00116011	0.00206802	0.556962	0.00126288	0	0	0	0.122109	0.0310192	0.00396825
201	Fusven1	0.00408047	0.550296	0.802673	2.82518e-08	1.44791e-07	0.14557	0.00234242	0	0	0	0	0	0.00396825
212	Fusoxys1	0.00745944	0.828402	0.110618	0.00651928	0.0102804	0.949367	0.0127457	0	0.00361011	0.0013947	0.137835	0.0649926	0.0436508
230	Mictri1	0.000403678	0.260355	0.551877	0.000949324	0.0017692	0.0189873	0.000971993	0	0	0	0.0277521	0.00738552	0
235	Stael1	6.02301e-05	0	-0.982033	0.777778	0.797222	0.164557	0.000180024	0	0	0	0.00185014	0.0014771	0
241	Cylol1	0.000230468	0.0828402	-0.915548	0.0373982	0.0513934	0.772152	0.00476128	0	0.0120337	0	0.0333025	0	0
243	Denna1	0.00185284	0.526627	0.762826	7.72149e-05	0.00019876	0.126582	0.00349189	0	0	0	0.0564292	0.00590842	0
phylogenetic tree:	((((Copph3:0.423913,Olipa1:0.432995)0.421942:0.0723538,Thacu1:0.404464)0.942806:0.231185,Morel_U14_1:0.601692)0.980576:0.170933,((Macpha1:0.276204,(Denna1:0.198378,(Boeex1:0.163676,(((Parchr1:0.0225937,Parch1:0.0201943)0.965827:0.0839511,Phapo1:0.113152)0.772662:0.0301395,(Pyrly1:0.105536,(Altalt1:0.0576436,Altro1:0.0586562)0.956835:0.0703576)0.538129:0.0209923)0.664748:0.0272969)0.820144:0.05522…

## Sheet: Figure 2
Panel A
Species tree		(((Lobtra1:0.155,(Morel_U14_1:0.027895,Morel2:0.017795)0.935929:0.138402)0.988646:0.382659,((Pirin1:0.226376,Sebve1:0.197201)0.965937:0.200348,((Thacu1:0.33803,(Botbo1:0.292053,Tulca1:0.354761)0.287916:0.0343431)0.276561:0.0288207,(Olipa1:0.381713,((PleosPC15_1:0.210054,((Schco1:0.253016,(Gyman1:0.256984,Armost1:0.201446)0.436334:0.0245922)0.0900243:0.0154139,(Amamu1:0.235698,(Agabi_varbur_1:0.23…
Orthology prediction		https://github.com/fantin-mesny/Scripts-from-Mesny-et-al.-2021/tree/main/orthology_prediction_results
Wagner parsimony results		https://github.com/fantin-mesny/Scripts-from-Mesny-et-al.-2021/blob/main/predicting_ancestral_lifestyles/wagner_parsimony_ancestral_reconstruction.csv
Ancestral lifestyles probabilities, as predicted by COUNT+Random Forests:
	Ectomycorrhiza	Endophyte	Ericoid mycorrhiza	Orchid mycorrhiza	Pathogen	Saprotroph
N4	0.063	0.019	0.003	0.012	0.018	0.885
N3	0.066	0.016	0.003	0.012	0.014	0.889
N6	0.07	0.375	0.003	0.215	0.039	0.298
N9	0.133	0.043	0	0.114	0.045	0.665
N8	0.133	0.051	0.001	0.074	0.057	0.684
N15	0.12	0.011	0.004	0.017	0.193	0.655
N14	0.115	0.005	0.001	0.011	0.067	0.801
N19	0.161	0.014	0	0.019	0.038	0.768
N21	0.405	0.006	0	0.007	0.016	0.566
N20	0.393	0.005	0	0.008	0.022	0.572
N18	0.264	0.007	0.001	0.011	0.021	0.696
N17	0.227	0.005	0	0.011	0.023	0.734
N16	0.236	0.005	0	0.01	0.027	0.722
N13	0.166	0.003	0	0.008	0.038	0.785
N12	0.154	0.005	0	0.008	0.045	0.788
N23	0.13	0.009	0.001	0.012	0.121	0.727
N26	0.794	0.005	0	0.011	0.022	0.168
N25	0.699	0.003	0	0.009	0.03	0.259
N24	0.504	0.005	0	0.017	0.043	0.431
N22	0.177	0.01	0	0.016	0.064	0.733
N11	0.156	0.011	0	0.017	0.052	0.764
N10	0.137	0.039	0.001	0.053	0.059	0.711
N7	0.14	0.058	0.001	0.061	0.054	0.686
N5	0.135	0.075	0.001	0.063	0.043	0.683
N2	0.152	0.034	0	0.025	0.034	0.755
N29	0.758	0.012	0.001	0.003	0.026	0.2
N28	0.577	0.017	0.002	0.003	0.049	0.352
N33	0.021	0.029	0.018	0.002	0.753	0.177
N40	0.103	0.075	0.367	0.001	0.056	0.398
N39	0.222	0.117	0.296	0.001	0.073	0.291
N38	0.147	0.133	0.315	0	0.098	0.307
N43	0.05	0.536	0.074	0.003	0.177	0.16
N45	0.038	0.603	0.066	0	0.153	0.14
N44	0.041	0.59	0.054	0	0.166	0.149
N42	0.054	0.561	0.062	0	0.161	0.162
N41	0.062	0.478	0.092	0.001	0.133	0.234
N37	0.083	0.25	0.163	0.001	0.149	0.354
N36	0.059	0.168	0.131	0.002	0.199	0.441
N35	0.049	0.168	0.134	0.002	0.257	0.39
N34	0.045	0.141	0.141	0.001	0.292	0.38
N32	0.023	0.051	0.025	0.001	0.48	0.42
N49	0.013	0.516	0.01	0	0.311	0.15
N48	0.011	0.307	0.015	0	0.388	0.279
N47	0.011	0.202	0.013	0	0.464	0.31
N52	0.015	0.169	0.003	0.001	0.565	0.247
N54	0.018	0.026	0.003	0	0.104	0.849
N59	0.018	0.045	0.002	0.001	0.082	0.852
N58	0.016	0.046	0.001	0.001	0.089	0.847
N57	0.024	0.031	0.001	0	0.064	0.88
N56	0.016	0.017	0	0	0.053	0.914
N55	0.013	0.018	0.001	0	0.053	0.915
N53	0.016	0.034	0.001	0	0.122	0.827
N51	0.01	0.072	0.003	0	0.394	0.521
N64	0.007	0.13	0.009	0	0.705	0.149
N66	0.004	0.027	0.002	0	0.867	0.1
N65	0.002	0.026	0.002	0	0.858	0.112
N63	0.005	0.043	0.005	0	0.763	0.184
N62	0.013	0.053	0.004	0.001	0.61	0.319
N68	0.007	0.225	0.005	0	0.729	0.034
N67	0.003	0.098	0.002	0	0.841	0.056
N61	0.009	0.07	0.004	0	0.659	0.258
N72	0.007	0.022	0.002	0	0.073	0.896
N71	0.008	0.026	0.002	0	0.1	0.864
N70	0.016	0.085	0.003	0	0.5	0.396
N77	0.029	0.193	0.026	0.003	0.594	0.155
N78	0.031	0.186	0.026	0.001	0.601	0.155
N76	0.022	0.148	0.021	0.001	0.664	0.144
N75	0.013	0.091	0.009	0.001	0.763	0.123
N74	0.014	0.103	0.008	0.001	0.732	0.142
N83	0.001	0.028	0.003	0.001	0.933	0.034
N86	0.009	0.087	0.007	0	0.825	0.072
N85	0.004	0.074	0.007	0	0.854	0.061
N84	0.005	0.056	0.004	0	0.873	0.062
N82	0.005	0.046	0.004	0	0.881	0.064
N81	0.005	0.053	0.003	0	0.867	0.072
N88	0.002	0.065	0.01	0.001	0.836	0.086
N90	0.003	0.042	0.004	0	0.88	0.071
N89	0.002	0.05	0.006	0	0.858	0.084
N87	0.003	0.053	0.005	0	0.857	0.082
N80	0.004	0.06	0.004	0	0.853	0.079
N79	0.008	0.092	0.004	0	0.793	0.103
N73	0.009	0.095	0.005	0	0.752	0.139
N69	0.013	0.083	0.003	0	0.613	0.288
N60	0.006	0.078	0.004	0	0.638	0.274
N50	0.01	0.082	0.005	0	0.488	0.415
N46	0.012	0.079	0.008	0	0.492	0.409
N31	0.023	0.045	0.013	0.001	0.427	0.491
N94	0.009	0.005	0.003	0.001	0.055	0.927
N95	0.006	0.005	0.002	0.001	0.036	0.95
N93	0.01	0.007	0.003	0.001	0.07	0.909
N92	0.018	0.014	0.004	0	0.182	0.782
N97	0.023	0.012	0.004	0.001	0.419	0.541
N100	0.015	0.039	0.003	0	0.85	0.093
N99	0.021	0.014	0	0	0.803	0.162
N104	0.007	0.154	0.005	0.001	0.678	0.155
N108	0.015	0.084	0.01	0	0.609	0.282
N109	0.009	0.045	0.003	0	0.788	0.155
N107	0.007	0.045	0.003	0	0.769	0.176
N111	0.015	0.061	0.007	0	0.585	0.332
N117	0.002	0.029	0.002	0	0.441	0.526
N116	0.001	0.013	0.001	0.001	0.837	0.147
N115	0.001	0.014	0.001	0.001	0.858	0.125
N119	0.003	0.018	0	0.001	0.931	0.047
N118	0.002	0.006	0.001	0.001	0.925	0.065
N114	0.001	0.011	0.001	0.001	0.905	0.081
N113	0.002	0.011	0.001	0.001	0.911	0.074
N112	0.005	0.012	0	0	0.878	0.105
N110	0.009	0.038	0.002	0	0.78	0.171
N106	0.008	0.045	0.003	0	0.773	0.171
N105	0.007	0.063	0.005	0	0.752	0.173
N103	0.012	0.078	0.004	0.001	0.709	0.196
N102	0.03	0.081	0.007	0.001	0.657	0.224
N101	0.092	0.039	0.01	0.002	0.476	0.381
N98	0.042	0.018	0.009	0	0.502	0.429
N96	0.028	0.013	0.005	0	0.414	0.54
N91	0.029	0.013	0.005	0	0.293	0.66
N30	0.031	0.018	0.006	0	0.285	0.66
N27	0.216	0.021	0.001	0.008	0.056	0.698
N0	0.172	0.031	0	0.017	0.033	0.747
Stael1	0.029	0.252	0.02	0.002	0.457	0.24
Sorhu1	0.032	0.06	0.004	0.001	0.126	0.777
Plecucu1	0.012	0.153	0.018	0	0.669	0.148
Plecuc1	0.009	0.155	0.014	0	0.662	0.16
Thacu1	0.137	0.067	0.004	0.083	0.193	0.516
Rhesp1	0.06	0.471	0.085	0.003	0.201	0.18
Truan1	0.027	0.294	0.029	0	0.425	0.225
Pyrly1	0.024	0.143	0.019	0.003	0.53	0.281
Lepor2	0.063	0.502	0.101	0.003	0.182	0.149
Phapo1	0.015	0.105	0.006	0.001	0.648	0.225
Altalt1	0.004	0.049	0.004	0	0.432	0.511
Altro1	0.007	0.058	0.006	0	0.635	0.294
Boeex1	0.016	0.081	0.007	0	0.695	0.201
Chafu1	0.041	0.073	0.006	0.004	0.101	0.775
Chagl1	0.026	0.07	0.006	0.003	0.108	0.787
Chame1	0.028	0.087	0.01	0.002	0.152	0.721
Copph3	0.277	0.034	0.007	0.048	0.12	0.514
Cylol1	0.042	0.195	0.026	0.003	0.557	0.177
Daces1	0.036	0.196	0.034	0	0.566	0.168
Dacma1	0.043	0.237	0.034	0.003	0.505	0.178
Denna1	0.045	0.172	0.018	0.004	0.517	0.244
Fusco1	0.007	0.086	0.01	0.001	0.821	0.075
Fuseq1	0.005	0.079	0.01	0.001	0.811	0.094
Fusoxy1	0.01	0.105	0.01	0	0.789	0.086
Fusoxys1	0.01	0.121	0.011	0.001	0.764	0.093
Fusre1	0.007	0.112	0.009	0	0.772	0.1
Fusso1	0.02	0.177	0.026	0.001	0.615	0.161
Fustr1	0.006	0.098	0.017	0.002	0.764	0.113
Fustri1	0.004	0.077	0.011	0.001	0.811	0.096
Fusven1	0.007	0.08	0.005	0	0.818	0.09
Ilyeu1	0.036	0.227	0.042	0.002	0.526	0.167
Verdah1	0.013	0.064	0.003	0	0.798	0.122
Macpha1	0.023	0.084	0.009	0.001	0.774	0.109
Mictri1	0.021	0.476	0.018	0	0.32	0.165
Morel_U14_1	0.067	0.021	0.003	0.014	0.03	0.865
Neora1	0.032	0.225	0.036	0.005	0.543	0.159
Olipa1	0.139	0.071	0.006	0.084	0.14	0.56
Parch1	0.019	0.1	0.014	0	0.552	0.315
Parchr1	0.017	0.108	0.014	0.001	0.56	0.3
Phimu1	0.046	0.483	0.083	0	0.212	0.176
Zalva1	0.074	0.37	0.109	0.002	0.227	0.218
Panel B-C:
	Lifestyle	secretedCazymes	secretedLipases	secretedProteases	SSP	PCWDE	FCWDE	Cazymes	Proteases	Lipases	Total proteins
Agabi_varbur_1	Saprotroph	209	18	41	222	104	76	404	501	30	11289
Altal1	Saprotroph	387	23	67	449	173	149	712	584	56	13469
Altalt1	A. thaliana mycobiota member	392	25	68	447	171	134	695	584	56	13086
Altbr1	Pathogen	203	10	38	239	131	107	553	335	24	10688
Altro1	A. thaliana mycobiota member	361	18	69	408	168	133	657	589	47	12640
Amamu1	Ectomycorrhiza	119	11	58	381	38	69	302	581	32	18153
Armost1	Pathogen	382	35	69	512	197	111	682	776	62	20811
Ascsa1	Saprotroph	238	6	36	227	125	117	482	502	29	10672
Aspcam1	Saprotroph	165	13	31	304	60	85	384	511	27	9764
Aspnov1	Saprotroph	309	18	43	318	144	127	635	557	37	11549
Aspoch1	Saprotroph	160	6	27	185	81	85	391	468	27	8924
Asptaic1	Saprotroph	165	11	34	291	56	82	373	500	27	9692
Bauco1	Saprotroph	101	14	13	161	54	65	316	469	31	10513
Boeex1	A. thaliana mycobiota member	372	31	83	423	156	139	690	609	59	12871
Botbo1	Saprotroph	260	7	73	441	129	83	469	648	26	16526
Botci1	Pathogen	231	20	41	326	129	111	553	507	50	16447
Cadsp1	Endophyte	491	53	99	700	308	193	1083	837	116	22766
Cenge3	Ectomycorrhiza	147	13	30	252	56	89	381	584	30	14748
Chafu1	A. thaliana mycobiota member	282	16	49	378	123	96	509	511	28	10414
Chagl_1	Saprotroph	338	14	44	364	173	118	622	472	27	11124
Chagl1	A. thaliana mycobiota member	354	13	47	466	172	131	655	514	32	11569
Chalo1	Saprotroph	414	40	91	676	229	185	902	799	91	19765
Chame1	A. thaliana mycobiota member	382	17	51	465	185	127	675	521	35	11326
Cocsa1	Pathogen	309	20	65	385	141	121	599	574	46	12250
Cocvi1	Pathogen	314	20	71	435	141	122	616	572	42	12894
Colch1	Pathogen	421	17	88	356	208	122	728	610	41	10310
Colhig2	Pathogen	452	26	117	625	221	145	834	708	53	14651
Colto1	Endophyte	488	19	106	453	245	145	879	657	52	12501
Copci1	Saprotroph	304	13	74	478	179	82	560	564	30	13393
Copph3	A. thaliana mycobiota member	523	32	103	1140	328	108	918	797	49	27373
Corca1	Pathogen	391	25	102	573	194	126	764	683	70	17166
Cylol1	A. thaliana mycobiota member	344	25	84	485	184	142	758	710	61	16645
Daces1	A. thaliana mycobiota member	395	28	93	603	224	197	925	774	80	19198
Dacma1	A. thaliana mycobiota member	475	33	109	655	254	206	1017	871	105	21304
DalEC12_1	Endophyte	231	17	63	318	114	109	515	587	41	11173
Denna1	A. thaliana mycobiota member	362	29	65	568	175	129	684	597	54	13889
Dipse1	Pathogen	225	17	50	287	123	104	514	521	34	9343
Falor1	Endophyte	368	13	106	641	162	166	699	592	35	13012
Fusco1	A. thaliana mycobiota member	415	19	74	513	174	168	807	691	65	15731
Fuseq1	A. thaliana mycobiota member	335	18	73	469	139	127	677	627	48	13580
Fusfu1	Pathogen	302	20	81	415	142	111	644	676	50	14813
Fusgr1	Pathogen	282	22	71	370	127	109	585	616	45	13322
Fusox2	Pathogen	411	29	94	599	190	159	883	1136	87	27347
Fusoxy1	A. thaliana mycobiota member	384	25	91	507	184	153	821	748	62	17445
Fusoxys1	A. thaliana mycobiota member	395	23	85	524	189	140	831	759	68	17726
Fusre1	A. thaliana mycobiota member	375	28	86	509	172	166	829	722	60	17051
Fusso1	A. thaliana mycobiota member	346	37	100	545	179	127	765	770	79	17656
Fustr1	A. thaliana mycobiota member	388	19	86	501	157	164	751	671	53	14106
Fustri1	A. thaliana mycobiota member	395	18	96	475	149	151	739	663	58	14043
Fusve2	Pathogen	382	21	95	512	162	165	828	966	61	20553
Fusven1	A. thaliana mycobiota member	334	22	81	453	144	133	659	622	48	12845
Galma1	Saprotroph	404	30	80	715	270	95	713	712	44	21461
Gyman1	Saprotroph	373	38	67	825	245	155	851	819	87	29375
Hebcy2	Ectomycorrhiza	131	15	47	322	43	75	339	571	30	15382
Helo229	Endophyte	323	18	67	470	180	154	719	547	51	16706
Hetan2	Pathogen	203	17	45	239	112	66	409	549	26	13405
Ilyeu1	A. thaliana mycobiota member	374	30	96	580	230	155	902	855	95	20870
Lacbi2	Ectomycorrhiza	129	17	45	486	56	99	396	627	25	23132
Lepmu1	Pathogen	241	13	44	363	113	115	527	495	34	12469
Lepor2	A. thaliana mycobiota member	581	42	86	734	288	240	1143	802	98	21254
Lobtra1	Saprotroph	71	9	34	289	5	41	250	656	28	11822
Macph1	Pathogen	262	26	58	406	131	124	630	605	60	13806
Macpha1	A. thaliana mycobiota member	351	33	77	561	146	126	675	639	63	14845
Maggr1	Pathogen	330	17	95	618	155	146	640	551	40	11054
Melbi2	Ectomycorrhiza	266	26	51	445	158	160	745	677	68	18619
Melva1	Ericoid mycorrhiza	391	33	69	565	236	171	877	786	92	20389
Micbo1	Endophyte	255	17	74	428	139	126	644	646	56	13177
Mictri1	A. thaliana mycobiota member	342	16	87	515	154	196	814	701	57	16025
Morco1	Ectomycorrhiza	218	10	32	338	113	65	399	526	21	11600
Morel_U14_1	A. thaliana mycobiota member	84	14	53	635	3	56	303	585	31	14234
Morel2	Saprotroph	66	19	59	498	4	57	301	776	42	14969
Mycfi2	Pathogen	136	11	39	263	71	87	435	545	38	13107
Neodi1	Pathogen	293	20	86	321	147	124	630	618	52	12685
Neora1	A. thaliana mycobiota member	438	33	109	652	248	164	983	876	124	22025
Neucr2	Saprotroph	202	12	41	240	90	91	439	525	25	10785
Oidma1	Ericoid mycorrhiza	386	37	65	445	224	156	852	738	97	16703
Olipa1	A. thaliana mycobiota member	437	10	107	559	213	161	790	669	19	14601
Parch1	A. thaliana mycobiota member	467	28	83	480	191	177	803	653	56	15089
Parchr1	A. thaliana mycobiota member	439	24	84	498	190	175	786	636	54	15009
Paxin1	Ectomycorrhiza	108	20	35	253	43	82	314	682	52	17968
Pensub1	Saprotroph	324	20	34	317	185	117	723	616	58	14188
Perma1	Endophyte	379	30	95	603	190	153	781	707	67	18750
Phapo1	A. thaliana mycobiota member	356	23	80	476	174	128	661	598	46	12804
Phimu1	A. thaliana mycobiota member	504	40	78	581	292	170	980	701	90	17024
Phisc1	Endophyte	378	37	77	585	220	168	810	756	94	18573
Pilcr1	Ectomycorrhiza	135	18	52	429	51	81	369	695	37	21583
Pirin1	Endophyte	326	11	54	314	195	58	540	511	21	11767
Pismi1	Ectomycorrhiza	59	4	20	255	22	47	229	545	12	21064
Plecuc1	A. thaliana mycobiota member	359	20	116	482	239	109	778	651	50	12956
Plecucu1	A. thaliana mycobiota member	379	24	123	445	238	110	789	658	56	12460
PleosPC15_1	Saprotroph	311	24	54	353	194	80	580	602	42	11603
Pyrly1	A. thaliana mycobiota member	387	26	73	491	178	149	733	646	59	14311
Pyrsp1	Saprotroph	417	24	68	466	198	177	779	656	59	14995
Pyrtr1	Pathogen	251	15	59	439	124	99	532	547	36	12169
Rhesp1	A. thaliana mycobiota member	458	28	93	606	229	205	891	676	63	16722
Rhier1	Ericoid mycorrhiza	224	19	41	351	129	115	556	631	50	16784
Schco1	Saprotroph	223	13	50	307	97	101	509	616	31	13181
Sclci1	Ectomycorrhiza	77	7	32	325	31	51	251	574	18	21012
Sclsc1	Pathogen	220	10	37	272	117	111	492	475	29	14503
Sebve1	Orchid mycorrhiza	279	5	52	342	205	63	529	617	22	15312
Sodal1	Saprotroph	166	3	46	189	99	70	369	454	17	9411
Sorhu1	A. thaliana mycobiota member	282	9	41	392	109	119	523	464	20	11075
Spoth2	Saprotroph	204	7	39	232	115	80	425	468	25	9110
Stael1	A. thaliana mycobiota member	432	18	134	529	229	157	839	746	57	14925
Stano2	Pathogen	256	19	60	397	145	114	573	567	44	12380
Stely1	Pathogen	299	20	55	275	149	117	608	430	36	8997
Thacu1	A. thaliana mycobiota member	458	23	101	426	242	98	787	652	53	12955
Thite2	Saprotroph	223	13	40	268	128	87	467	474	24	9813
Trave1	Saprotroph	267	22	81	340	150	102	495	636	46	14296
Triat2	Saprotroph	271	12	58	318	95	139	519	599	38	11863
Trire2	Saprotroph	175	12	46	210	65	104	409	526	23	9129
TriviGv29_8_2	Saprotroph	276	22	54	313	106	150	558	616	44	12427
Truan1	A. thaliana mycobiota member	417	34	82	543	235	166	846	697	74	14777
Tubae1	Ectomycorrhiza	93	4	20	144	37	57	250	470	22	9344
Tubma1	Ectomycorrhiza	82	4	24	187	30	56	228	455	16	9433
Tulca1	Orchid mycorrhiza	311	4	51	454	311	63	705	712	16	19659
Veral1	Pathogen	280	12	74	313	184	92	621	526	34	10221
Verda1	Pathogen	318	14	74	308	190	101	629	551	34	10535
Verdah1	A. thaliana mycobiota member	359	15	82	437	204	112	688	599	40	12343
Zalva1	A. thaliana mycobiota member	428	29	83	594	234	145	824	731	75	17759

## Sheet: Figure 3
Gene Family ID	Enrichment in EF+MyM	ANOVA P-value (FDR)	SVM coefficient	Representative Sequence	Curated Description	Curated Group	COG				Source	Target	STRING coexpression score
OG0000048	0.08874999674623299	0.000213851	0.123095796450584	jgi|Maggr1|113151|MGG_04406T0	Ankyrin repeat	Other	COG0457				OG0004975	OG0001302	0.888
OG0000092	0.125115359929136	4.45795e-07	0.07026407126655	jgi|Chagl1|592124|fgenesh1_pm.3_#_1041	Lytic cellulose monooxygenase (AA9)	Cazyme	NOG273867				OG0004975	OG0001477	0.86
OG0000102	0.101613032993815	5.33488e-05	0.051519283712535995	jgi|Copph3|1107050|e_gw1.29.205.1	Serine carboxypeptidase (S10)	Peptidase	COG2939				OG0007216	OG0000048	0.43200000000000005
OG0000115	0.09787273120583401	0.00186046	-0.104180209929422	jgi|Neora1|557271|e_gw1.1.69.1	Rac GTPase-activating (BCR/ABR)	Other	KOG4269				OG0014230	OG0000048	0.43
OG0000186	0.084549668427059	0.0017257	-0.07091895883015	jgi|Corca1|502801|e_gw1.15.637.1	Amino-acid transporter	Transporter	COG0531				OG0007216	OG0014230	0.44299999999999995
OG0000214	0.115450594067608	4.7094e-05	0.12284905027321902	jgi|Pirin1|75864|mRNA_PIIN_05057	Endo-xylanase (GH10)	Cazyme	COG3693				OG0007573	OG0000423	0.461
OG0000226	0.07869038823822701	0.000939251	-0.0657122445944	jgi|Fusoxys1|809819|fgenesh1_pm.5_#_57	Sugar/inositol transporter	Transporter	KOG0254				OG0007573	OG0007108	0.461
OG0000335	0.08047304538132401	0.0012725	0.09074883965604401	jgi|Agabi_varbur_1|108188|estExt_fgenesh1_pg.C_120050	Neutral Zn metallopeptidase (M43B)	Peptidase	NOG26692				OG0000226	OG0007958	0.469
OG0000397	0.094562994411342	9.48591e-05	-0.073339089697231	jgi|Colhig2|4842|CH63R_03634T0	Ca-transporting P-type ATPase	Transporter	COG0474				OG0000186	OG0005645	0.499
OG0000406	0.09043718193865699	0.00036946	-0.061218198167233	jgi|Neora1|706685|fgenesh1_kg.4_#_328_#_TRINITY_DN1747_c0_g1_i1	Hydroxycinnamoyl transferase	Other	NOG47046				OG0007573	OG0000048	0.434
OG0000423	0.13105778699048198	0.000135621	0.09529306358159499	jgi|Chagl_1|19710|CHGT_09886	FAD linked oxidase / Berberine(-like)	Other	COG0277				OG0007573	OG0009207	0.461
OG0000721	0.08966870010557801	6.52602e-05	0.072634071209666	jgi|Chagl1|592307|fgenesh1_pm.4_#_40	Carbohydrate esterase (CE1)	Cazyme	COG2303				OG0014230	OG0001907	0.32299999999999995
OG0000743	-0.134716071489588	8.61664e-05	-0.09753687196644999	jgi|Mycfi2|180146|Genemark.11158_g							OG0000721	OG0000423	0.424
OG0000779	0.11102284841650599	1.03864e-06	0.08449549689989301	jgi|Fusoxys1|699610|estExt_Genewise1.C_6_t50246	PhzC/PhzF-type epimerase	Other	COG0384				OG0000721	OG0007108	0.424
OG0001046	-0.09353795439600801	0.000453037	-0.072507614990908	jgi|Fusoxys1|811762|fgenesh1_pm.6_#_778	Folylpolyglutamate synthase	Other	COG0285				OG0007573	OG0007216	0.316
OG0001302	0.145652788760816	2.29232e-05	-0.059551512890043	jgi|Parchr1|438450|e_gw1.5.997.1	PTS1-binding protein (Pex14p)	Other	KOG2385				OG0001814	OG0005645	0.158
OG0001307	0.09983052455675301	9.40876e-05	-0.08693199455805	jgi|Chagl_1|18739|CHGT_08915	D-3-phosphoglycerate dehydrogenase	Other	COG0111				OG0007216	OG0000397	0.479
OG0001412	0.10710814275071401	3.26768e-06	0.08848066040655	AB04386.1			COG3467				OG0001307	OG0005645	0.37
OG0001477	0.09027126028388001	0.00177096	0.09742299985840401	jgi|Altro1|375768|fgenesh1_kg.2_#_662_#_TRINITY_DN4124_c1_g1_i1	HCCA isomerase / GSTK1	Other	COG3917				OG0000721	OG0007573	0.359
OG0001553	0.11275408327268699	5.80241e-06	0.07597540649749099	jgi|Phapo1|263792|CE263791_599	Uncharacterised family UPF0311	Other	NOG60916				OG0007573	OG0001814	0.317
OG0001571	0.088635003206435	0.000193723	0.07978732039281401	jgi|Fusre1|600353|fgenesh1_pm.38_#_37	Monocarboxylate transporter	Transporter	KOG2504				OG0007216	OG0005645	0.342
OG0001643	0.079482966954992	0.00147247	-0.07232996889614	jgi|Fustri1|632725|MIX12228_4900_61			NOG237690				OG0014230	OG0001307	0.171
OG0001646	0.10524176851174001	1.4317e-07	0.041981357485106	jgi|Truan1|692700|estExt_Genemark1.C_5_t20498							OG0007573	OG0001307	0.33
OG0001771	-0.344130758379386	0.00131848	-0.07963314278822001	jgi|Copci1|8726|CC1G_10243T0	DNA helicase (PIF1/RRM3)	Other	COG0507				OG0007216	OG0001907	0.184
OG0001772	0.082378676429489	0.00169626	0.057386396649423	jgi|Ascsa1|10497|10497_t	Endo/Xylo-glucanase (GH16)	Cazyme	NOG09316				OG0001477	OG0007573	0.304
OG0001775	0.125572004990139	3.3304e-07	0.069614454523242	jgi|Fusco1|562885|estExt_Genewise1Plus.C_9_t30249	Carbohydrate acetylesterase (CE12)	Cazyme	NOG47449				OG0001046	OG0001307	0.299
OG0001814	0.110150639038506	2.70524e-05	-0.068321267403209	jgi|Sebve1|25954|gm1.7226_g	GCN5-related N-acetyltransferase	Other	COG0454				OG0000186	OG0000423	0.239
OG0001907	0.087202774760534	5.63248e-06	0.039666736837992995	jgi|Fusox2|26765|FOXG_06954T0			COG0514				OG0000186	OG0007108	0.239
OG0001914	-0.178026229943498	0.00139696	-0.10352001982803699	jgi|Fusfu1|10175|FFUJ_08373m.01	RNA Recognizing Motif (RNP-1)	Other	KOG0533				OG0007573	OG0005645	0.29
OG0001954	0.10982437343984	3.45591e-05	-0.065880127180674	jgi|Ilyeu1|633985|fgenesh1_pm.13_#_256	Fungal lipase-like domain	Other	NOG273432				OG0000186	OG0000397	0.455
OG0002549	0.14502523667086098	3.00961e-09	0.063299433949483	jgi|Dipse1|8510|rna8509	Serine racemase	Aminoacid metabolism	COG1171				OG0007573	OG0006742	0.13699999999999998
OG0002550	0.08222755626056599	0.000511966	-0.08060997741103901	jgi|Colhig2|7378|CH63R_06170T0			NOG21727				OG0007216	OG0000186	0.17
OG0004068	0.06479348050661	0.000353593	0.069468619058754	jgi|Sodal1|361601|gm1.7723_g	Dystroglycan	Other	NOG242152				OG0007573	OG0001046	0.242
OG0004970	0.106203860452487	0.00132364	0.072912219954716	jgi|Tulca1|17134|gm1.689_g	C-type lectin	Other	KOG3655				OG0006477	OG0007573	0.237
OG0004975	0.09598108033665899	0.000327238	-0.077301558802089	jgi|Fusox2|5824|FOXG_10361T0	Taurine dioxygenase (TauD/TfdA)	Other	NOG10835				OG0001814	OG0009207	0.28
OG0005282	-0.07139527350951201	0.000573201	-0.14451866801878302	jgi|Chagl_1|16249|CHGT_06425	Non-SMC (Nse4)	Other	COG5125				OG0000102	OG0000721	0.215
OG0005477	-0.083533531408169	0.000414922	-0.077090819160173	jgi|Melbi2|645875|fgenesh1_pm.126_#_137	Pinin/SDK/memA protein	Other	KOG3756				OG0008312	OG0007573	0.205
OG0005645	0.121992174398876	0.00195904	0.059713459591344	jgi|Lepor2|701515|MIX16754_267_86	Aromatic-L-amino-acid decarboxylase	Aminoacid metabolism	COG0076				OG0002549	OG0007573	0.265
OG0006400	0.113769032634572	0.000131255	0.07393122229634701	jgi|Fusoxy1|541615|fgenesh1_pg.12_#_214	L-rhamnohydrolase (GH145)	Cazyme	NOG03325				OG0014230	OG0001771	0.248
OG0006424	0.11252941550702698	9.29627e-05	0.069839715850104	jgi|Fustri1|564972|fgenesh1_kg.4_#_3161_#_TRINITY_DN8819_c1_g4_i1	LURP1-like domain	Other	NOG07143				OG0009207	OG0005645	0.18899999999999997
OG0006436	0.11282074903699302	0.00197689	-0.059547555190431	jgi|Mycfi2|177329|Genemark.8341_g			NOG44457				OG0001814	OG0000423	0.187
OG0006477	0.128528882878468	5.4135e-06	0.072155391205507	jgi|Fuseq1|142950|CE142949_2888	Naringenin-chalcone synthase	Other	COG3424				OG0001814	OG0007108	0.187
OG0006564	0.196979119945213	3.68025e-05	0.08255358124654401	jgi|Parch1|269004|CE269003_1989	Complex 1 LYR protein	Other	NOG30025				OG0000423	OG0001307	0.17600000000000002
OG0006678	0.12005649092027601	0.00109482	-0.072405878158743	jgi|Altro1|400155|fgenesh1_pg.3_#_885			KOG1446				OG0007108	OG0001307	0.17600000000000002
OG0006694	0.09673614587065302	1.97412e-05	0.07910303498398	jgi|Altal1|563620|CE563619_597	Microtubule-associated protein (TAU)	Other	NOG240246				OG0000721	OG0005645	0.157
OG0006742	0.11047747767237599	0.00106855	-0.054325755837438	jgi|Stely1|4461|TW65_04845T0	GAR transformylase	Other	COG0299				OG0014230	OG0000186	0.226
OG0007009	-0.138051161303694	7.90451e-06	-0.100902689677129	jgi|Fusox2|3222|FOXG_08548T0	Translation elongation factor (EF1B)	Other	KOG0012				OG0002549	OG0001814	0.142
OG0007043	0.102611934305077	0.000329631	0.085639403524192	jgi|Stely1|1821|TW65_01716T0	Peptidase (M54), archaemetzincin	Peptidase	COG1913				OG0001771	OG0001814	0.14
OG0007108	0.106717548102569	0.000306816	-0.05462909063809	jgi|Fusre1|653426|estExt_Genewise1Plus.C_19_t10345	D-arabinono-1,4-lactone oxidase	Other	COG0277				OG0000423	OG0005645	0.21100000000000002
OG0007192	0.087415494613136	0.000279184	0.0815078449888	jgi|Fusre1|543768|fgenesh1_pg.16_#_430			NOG249536				OG0007108	OG0005645	0.21100000000000002
OG0007216	0.12758095046003398	1.11541e-07	0.120795228595612	jgi|Fusco1|582298|fgenesh1_kg.1_#_335_#_TRINITY_DN13302_c0_g2_i1	Ankyrin	Other	COG0666				OG0000048	OG0001046	0.132
OG0007341	0.102849824388062	0.000301759	0.08769857597718698	jgi|Fusre1|576119|fgenesh1_kg.13_#_570_#_TRINITY_DN7525_c1_g1_i1	Poly(ADP-ribose) glycohydrolase	Other	COG1397				OG0002549	OG0000048	0.131
OG0007342	0.06684372859143001	0.00135423	0.07644391413095598	jgi|Trire2|110152|fgenesh5_pg.C_scaffold_19000037	bZIP transcription factor	Other	NOG55710				OG0002549	OG0005645	0.196
OG0007539	0.06240627915761	0.00206736	0.046290984874645995	jgi|Colto1|10377|CT0861_10316T0	BTB/POZ fold domain	Other	NOG59710				OG0000721	OG0009207	0.11699999999999999
OG0007573	-0.10769136922682598	0.00022809	-0.087971828645767	jgi|Chagl_1|11718|CHGT_01894	1-Acyl DHAP reductase	Other	COG1028				OG0002549	OG0001307	0.18600000000000003
OG0007870	0.08091807992239	0.000100837	0.077776727916441	jgi|Fusre1|510858|e_gw1.7.1932.1			NOG26833				OG0007216	OG0006742	0.11
OG0007889	0.09193204460107401	1.17061e-05	0.045000236572066	jgi|Fusoxy1|328427|CE328426_561	CorA-like Mg2+ / Zn transporter (ZntB)	Transporter	NOG270680				OG0000048	OG0001814	0.49
OG0007958	0.066327850037732	0.000760611	0.096484942756101	jgi|Verdah1|386752|estExt_Genewise1Plus.C_11_t20238	Ferric reductase / NAD(P)H oxidase	Other	KOG0039				OG0001907	OG0005645	0.10800000000000001
OG0008312	0.089957099598263	0.000320976	-0.068351913894709	jgi|Fusco1|608332|fgenesh1_kg.6_#_3512_#_TRINITY_DN13727_c0_g1_i1	OMHMB-methyltransferase	Other	COG3865				OG0000186	OG0000048	0.322
OG0008775	0.11417900186133198	1.85936e-08	0.06644608294697402	jgi|Neora1|714788|fgenesh1_kg.7_#_1375_#_TRINITY_DN4131_c0_g1_i2			NOG57793				OG0006678	OG0000226	0.08800000000000001
OG0008850	0.07021204020438901	0.00014547	0.12359067487784199	jgi|Colhig2|1455|CH63R_01455T0			NOG91130				OG0006742	OG0001307	0.084
OG0008925	0.08315590345351	0.000123699	0.080999556547983	jgi|Lepor2|602364|fgenesh1_kg.7_#_591_#_TRINITY_DN2481_c0_g1_i1			NOG250865				OG0000397	OG0000048	0.344
OG0009020	0.066813894944479	0.000801759	0.074880674096682	jgi|Cadsp1|512788|fgenesh1_kg.19_#_71_#_Locus6749v1rpkm13.08	Vesicle coat complex AP-3, ß subunit	Other	NOG42018				OG0007573	OG0000397	0.385
OG0009152	0.08286675608826201	0.000132623	0.08918886582601	jgi|Fusox2|19978|FOXG_04001T0	Lipocalin	Other	NOG251990				OG0000102	OG0005645	0.447
OG0009166	0.07953810041885401	0.000391654	0.07846257044644099	jgi|Fusoxys1|545890|CE545889_1242			KOG1216				OG0001477	OG0014230	0.444
OG0009207	0.068207749335617	0.00061603	0.039100551742655	jgi|Oidma1|61086|gm1.14416_g	Acyl-CoA synthetase	Other	COG0365				OG0004975	OG0014230	0.444
OG0009253	0.089727968541477	8.83338e-05	0.033165312186176	jgi|Fustr1|478992|fgenesh1_kg.5_#_603_#_TRINITY_DN10645_c0_g1_i1			NOG131653				OG0000721	OG0014230	0.44
OG0009675	-0.11282074903699302	0.00197689	0.059547555190431	jgi|Schco1|14238|fgenesh1_pm.C_scaffold_2000338			KOG4147				OG0004975	OG0000226	0.436
OG0009689	-0.11282074903699302	0.00197689	0.059547555190431	jgi|Thacu1|744946|MIX18554_1518_68	Folate-sensitive fragile site (Fra10Ac1)	Other	KOG1297				OG0001907	OG0001307	0.43
OG0010042	0.07142431753336799	0.000882269	-0.08162096643847999	jgi|Neora1|116897|CE116896_836	Rhamnogalacturonan lyase (PL11_2)	Cazyme	NOG257716				OG0007216	OG0001307	0.192
OG0010784	0.080649636102088	0.000159158	0.05294524617598599	jgi|Verdah1|483812|MIX8561_810_99			NOG78523				OG0007573	OG0014230	0.366
OG0010970	0.073117484549091	0.000472959	0.058920935628167	jgi|Fusve2|8278|FVEG_11939T0	ATPase, F0 complex, subunit A	Other	NOG05504				OG0004975	OG0000721	0.42200000000000004
OG0011803	0.070406881117216	0.000789144	0.06868048336408401	jgi|Botci1|15372|BC1T_11841	Serine proteinase inhibitor (KU)	Other	NOG48798				OG0001477	OG0000721	0.42
OG0011820	0.06454825340808099	0.00155994	0.049869953907466	jgi|Ilyeu1|668188|gm1.4014_g	Dimeric alpha-beta barrel	Other	NOG80938				OG0000214	OG0000423	0.42
OG0011984	0.06370723636059901	0.00114768	0.08401255157262999	jgi|Altal1|1005824|fgenesh1_pg.4_#_19			NOG75866				OG0000214	OG0007108	0.42
OG0012340	0.07069336448387599	9.03059e-05	0.052265550784856	jgi|Rhesp1|162144|CE162143_6519	Heterokaryon incompatibility	Other	NOG230566				OG0002549	OG0000186	0.37200000000000005
OG0013309	-0.6780414882145921	0.000376129	-0.057210751830683	jgi|Pilcr1|813800|fgenesh1_kg.00007_#_337_#_Locus12168v1rpkm5.16							OG0001571	OG0000226	0.419
OG0014230	0.06529002147427598	0.000747584	0.07826022023301801	jgi|Melbi2|264815|CE264814_326			COG0553				OG0006477	OG0000048	0.41600000000000004
OG0014245	0.06193988517675401	0.000414922	0.0694278190235	jgi|Chagl1|585769|fgenesh1_kg.7_#_867_#_TRINITY_DN11695_c0_g1_i1			NOG236889				OG0006424	OG0007216	0.415
OG0014688	0.057980237082689005	0.00137988	0.09702287320863699	jgi|Cadsp1|597489|gm1.18190_g			NOG63248				OG0000779	OG0001307	0.408
OG0014978	0.058703499790944004	0.00133368	0.10727794029662802	jgi|Altalt1|482756|gm1.4490_g	F-box domain	Other
OG0015833	0.060965777355566	0.00104635	0.080910844006095	jgi|Daces1|559493|fgenesh1_kg.15_#_644_#_TRINITY_DN8961_c2_g4_i1
OG0017622	0.057059740215745995	0.00109482	0.10506908690472198	jgi|Perma1|724010|estExt_fgenesh1_pg.C_80014
OG0017919	0.057059740215745995	0.00109482	0.082356223549634	jgi|Chagl1|603357|gm1.6560_g

## Sheet: Figure 4
	phosphate	plate reference	replicate	treatment (fungus number/MOCK)	plant shoot fresh weight at 28dpi
0	P+	A194+1	A	94	0.0864
1	P+	A194+1	A	94	0.0004
2	P+	A194+1	A	94	0.0311
3	P+	A194+1	A	94	0.0571
4	P+	A194+1	A	94	0.0022
5	P+	A194+2	A	94	0.0457
6	P+	A194+2	A	94	0.0455
7	P+	A194+2	A	94	0.0655
8	P+	A194+2	A	94	0.0892
9	P+	A194+3	A	94	0.0417
10	P+	A194+3	A	94	0.0511
11	P+	A194+3	A	94	0.0459
12	P+	A194+3	A	94	0.0846
13	P+	A194+4	A	94	0.0734
14	P+	A194+4	A	94	0.054
15	P+	A194+4	A	94	0.05
16	P+	A194+4	A	94	0.0824
17	P+	A194+4	A	94	0.0146
18	P-	A194-1	A	94	0.013
19	P-	A194-1	A	94	0
20	P-	A194-1	A	94	0.0086
21	P-	A194-1	A	94	0
22	P-	A194-1	A	94	0
23	P-	A194-1	A	94	0.021
24	P-	A194-1	A	94	0
25	P-	A194-2	A	94	0.0115
26	P-	A194-2	A	94	0
27	P-	A194-2	A	94	0
28	P-	A194-2	A	94	0
29	P-	A194-2	A	94	0
30	P-	A194-2	A	94	0.0144
31	P-	A194-2	A	94	0
32	P-	A194-3	A	94	0
33	P-	A194-3	A	94	0
34	P-	A194-3	A	94	0
35	P-	A194-3	A	94	0
36	P-	A194-3	A	94	0
37	P-	A194-3	A	94	0
38	P-	A194-3	A	94	0.0214
39	P-	A194-4	A	94	0.0094
40	P-	A194-4	A	94	0
41	P-	A194-4	A	94	0.0277
42	P-	A194-4	A	94	0
43	P-	A194-4	A	94	0
44	P-	A194-4	A	94	0
45	P-	A194-4	A	94	0.0129
46	P+	A1100+1	A	100	0
47	P+	A1100+1	A	100	0
48	P+	A1100+1	A	100	0
49	P+	A1100+1	A	100	0
50	P+	A1100+1	A	100	0
51	P+	A1100+1	A	100	0
52	P+	A1100+1	A	100	0
53	P+	A1100+2	A	100	0
54	P+	A1100+2	A	100	0
55	P+	A1100+2	A	100	0
56	P+	A1100+2	A	100	0
57	P+	A1100+2	A	100	0
58	P+	A1100+2	A	100	0
59	P+	A1100+2	A	100	0
60	P+	A1100+3	A	100	0
61	P+	A1100+3	A	100	0
62	P+	A1100+3	A	100	0
63	P+	A1100+3	A	100	0
64	P+	A1100+3	A	100	0
65	P+	A1100+3	A	100	0
66	P+	A1100+3	A	100	0
67	P+	A1100+4	A	100	0
68	P+	A1100+4	A	100	0
69	P+	A1100+4	A	100	0
70	P+	A1100+4	A	100	0
71	P+	A1100+4	A	100	0
72	P+	A1100+4	A	100	0
73	P+	A1100+4	A	100	0
74	P-	A1100-1	A	100	0
75	P-	A1100-1	A	100	0
76	P-	A1100-1	A	100	0
77	P-	A1100-1	A	100	0
78	P-	A1100-1	A	100	0
79	P-	A1100-1	A	100	0
80	P-	A1100-1	A	100	0
81	P-	A1100-2	A	100	0.0016
82	P-	A1100-2	A	100	0
83	P-	A1100-2	A	100	0
84	P-	A1100-2	A	100	0
85	P-	A1100-2	A	100	0
86	P-	A1100-2	A	100	0
87	P-	A1100-3	A	100	0
88	P-	A1100-3	A	100	0
89	P-	A1100-3	A	100	0
90	P-	A1100-3	A	100	0.001
91	P-	A1100-3	A	100	0
92	P-	A1100-3	A	100	0
93	P-	A1100-3	A	100	0
94	P-	A1100-4	A	100	0
95	P-	A1100-4	A	100	0
96	P-	A1100-4	A	100	0
97	P-	A1100-4	A	100	0
98	P-	A1100-4	A	100	0
99	P-	A1100-4	A	100	0
100	P-	A1100-4	A	100	0
101	P+	A164+1	A	64	0.0015
102	P+	A164+1	A	64	0
103	P+	A164+1	A	64	0
104	P+	A164+1	A	64	0
105	P+	A164+1	A	64	0.0005
106	P+	A164+1	A	64	0.1201
107	P+	A164+1	A	64	0.0484
108	P+	A164+2	A	64	0.0012
109	P+	A164+2	A	64	0
110	P+	A164+2	A	64	0.0404
111	P+	A164+2	A	64	0
112	P+	A164+2	A	64	0
113	P+	A164+2	A	64	0
114	P+	A164+2	A	64	0.0796
115	P+	A164+3	A	64	0
116	P+	A164+3	A	64	0.0704
117	P+	A164+3	A	64	0.0872
118	P+	A164+3	A	64	0
119	P+	A164+3	A	64	0
120	P+	A164+3	A	64	0.067
121	P+	A164+3	A	64	0
122	P+	A164+4	A	64	0.1009
123	P+	A164+4	A	64	0
124	P+	A164+4	A	64	0.0606
125	P+	A164+4	A	64	0
126	P+	A164+4	A	64	0
127	P+	A164+4	A	64	0
128	P+	A164+4	A	64	0
129	P-	A164-1	A	64	0
130	P-	A164-1	A	64	0.0147
131	P-	A164-1	A	64	0.0072
132	P-	A164-1	A	64	0.0061
133	P-	A164-1	A	64	0
134	P-	A164-1	A	64	0
135	P-	A164-1	A	64	0
136	P-	A164-2	A	64	0.0151
137	P-	A164-2	A	64	0.0131
138	P-	A164-2	A	64	0
139	P-	A164-2	A	64	0
140	P-	A164-2	A	64	0.0201
141	P-	A164-2	A	64	0
142	P-	A164-2	A	64	0
143	P-	A164-3	A	64	0
144	P-	A164-3	A	64	0.012
145	P-	A164-3	A	64	0
146	P-	A164-3	A	64	0.0133
147	P-	A164-3	A	64	0.0029
148	P-	A164-3	A	64	0.0046
149	P-	A164-3	A	64	0.0135
150	P-	A164-4	A	64	0.01
151	P-	A164-4	A	64	0
152	P-	A164-4	A	64	0.0124
153	P-	A164-4	A	64	0.0066
154	P-	A164-4	A	64	0.0067
155	P-	A164-4	A	64	0
156	P-	A164-4	A	64	0
157	P+	A172+1	A	72	0
158	P+	A172+1	A	72	0.0587
159	P+	A172+1	A	72	0
160	P+	A172+1	A	72	0.0511
161	P+	A172+1	A	72	0.0185
162	P+	A172+1	A	72	0
163	P+	A172+1	A	72	0
164	P+	A172+2	A	72	0.0095
165	P+	A172+2	A	72	0.0721
166	P+	A172+2	A	72	0.05
167	P+	A172+2	A	72	0.0233
168	P+	A172+2	A	72	0
169	P+	A172+2	A	72	0
170	P+	A172+2	A	72	0
171	P+	A172+3	A	72	0.0684
172	P+	A172+3	A	72	0.0667
173	P+	A172+3	A	72	0.0071
174	P+	A172+3	A	72	0
175	P+	A172+3	A	72	0
176	P+	A172+3	A	72	0
177	P+	A172+3	A	72	0.0513
178	P+	A172+4	A	72	0.078
179	P+	A172+4	A	72	0
180	P+	A172+4	A	72	0.0473
181	P+	A172+4	A	72	0.0509
182	P+	A172+4	A	72	0.0061
183	P+	A172+4	A	72	0
184	P+	A172+4	A	72	0
185	P-	A172-1	A	72	0
186	P-	A172-1	A	72	0.0112
187	P-	A172-1	A	72	0.0188
188	P-	A172-1	A	72	0
189	P-	A172-1	A	72	0
190	P-	A172-1	A	72	0
191	P-	A172-1	A	72	0
192	P-	A172-2	A	72	0.0144
193	P-	A172-2	A	72	0
194	P-	A172-2	A	72	0
195	P-	A172-2	A	72	0.0147
196	P-	A172-2	A	72	0
197	P-	A172-2	A	72	0.0063
198	P-	A172-2	A	72	0
199	P-	A172-3	A	72	0
200	P-	A172-3	A	72	0
201	P-	A172-3	A	72	0.02
202	P-	A172-3	A	72	0
203	P-	A172-3	A	72	0
204	P-	A172-3	A	72	0.0267
205	P-	A172-3	A	72	0
206	P-	A172-4	A	72	0.0093
207	P-	A172-4	A	72	0.0123
208	P-	A172-4	A	72	0.0027
209	P-	A172-4	A	72	0.0144
210	P-	A172-4	A	72	0
211	P-	A172-4	A	72	0
212	P-	A172-4	A	72	0
213	P+	A179+1	A	79	0.0716
214	P+	A179+1	A	79	0
215	P+	A179+1	A	79	0.0247
216	P+	A179+1	A	79	0.019
217	P+	A179+1	A	79	0.1116
218	P+	A179+1	A	79	0
219	P+	A179+1	A	79	0
220	P+	A179+2	A	79	0.058
221	P+	A179+2	A	79	0.0573
222	P+	A179+2	A	79	0.0683
223	P+	A179+2	A	79	0.0984
224	P+	A179+2	A	79	0
225	P+	A179+2	A	79	0
226	P+	A179+2	A	79	0.0399
227	P+	A179+3	A	79	0
228	P+	A179+3	A	79	0
229	P+	A179+3	A	79	0.0539
230	P+	A179+3	A	79	0
231	P+	A179+3	A	79	0.0795
232	P+	A179+3	A	79	0.0816
233	P+	A179+3	A	79	0.0989
234	P+	A172+4	A	72	0
235	P+	A172+4	A	72	0
236	P+	A172+4	A	72	0
237	P+	A172+4	A	72	0
238	P+	A172+4	A	72	0.0823
239	P+	A172+4	A	72	0
240	P+	A172+4	A	72	0
241	P-	A179-1	A	79	0.0189
242	P-	A179-1	A	79	0.0207
243	P-	A179-1	A	79	0
244	P-	A179-1	A	79	0
245	P-	A179-1	A	79	0.0366
246	P-	A179-1	A	79	0
247	P-	A179-1	A	79	0.0287
248	P-	A179-2	A	79	0
249	P-	A179-2	A	79	0
250	P-	A179-2	A	79	0
251	P-	A179-2	A	79	0.0314
252	P-	A179-2	A	79	0
253	P-	A179-2	A	79	0
254	P-	A179-2	A	79	0.0277
255	P-	A179-3	A	79	0
256	P-	A179-3	A	79	0.044
257	P-	A179-3	A	79	0.0004
258	P-	A179-3	A	79	0
259	P-	A179-3	A	79	0.0271
260	P-	A179-3	A	79	0.0236
261	P-	A179-3	A	79	0
262	P-	A179-4	A	79	0.0318
263	P-	A179-4	A	79	0
264	P-	A179-4	A	79	0
265	P-	A179-4	A	79	0.0358
266	P-	A179-4	A	79	0
267	P-	A179-4	A	79	0
268	P-	A179-4	A	79	0.0219
269	P+	A1104+1	A	104	0.0618
270	P+	A1104+1	A	104	0
271	P+	A1104+1	A	104	0
272	P+	A1104+1	A	104	0
273	P+	A1104+1	A	104	0.0684
274	P+	A1104+1	A	104	0
275	P+	A1104+1	A	104	0
276	P+	A1104+2	A	104	0.02
277	P+	A1104+2	A	104	0.047
278	P+	A1104+2	A	104	0.0643
279	P+	A1104+2	A	104	0
280	P+	A1104+2	A	104	0.0451
281	P+	A1104+2	A	104	0.0556
282	P+	A1104+2	A	104	0
283	P+	A1104+3	A	104	0.02
284	P+	A1104+3	A	104	0
285	P+	A1104+3	A	104	0
286	P+	A1104+3	A	104	0
287	P+	A1104+3	A	104	0
288	P+	A1104+3	A	104	0.0551
289	P+	A1104+3	A	104	0.0719
290	P+	A1104+4	A	104	0
291	P+	A1104+4	A	104	0.039
292	P+	A1104+4	A	104	0.0566
293	P+	A1104+4	A	104	0
294	P+	A1104+4	A	104	0.0478
295	P+	A1104+4	A	104	0.0554
296	P+	A1104+4	A	104	0
297	P-	A1104-1	A	104	0
298	P-	A1104-1	A	104	0
299	P-	A1104-1	A	104	0.01
300	P-	A1104-1	A	104	0
301	P-	A1104-1	A	104	0
302	P-	A1104-1	A	104	0
303	P-	A1104-1	A	104	0.0102
304	P-	A1104-2	A	104	0.0047
305	P-	A1104-2	A	104	0.0076
306	P-	A1104-2	A	104	0.0012
307	P-	A1104-2	A	104	0
308	P-	A1104-2	A	104	0
309	P-	A1104-2	A	104	0
310	P-	A1104-2	A	104	0.01
311	P-	A1104-3	A	104	0.0102
312	P-	A1104-3	A	104	0.0025
313	P-	A1104-3	A	104	0
314	P-	A1104-3	A	104	0.0068
315	P-	A1104-3	A	104	0.006
316	P-	A1104-3	A	104	0
317	P-	A1104-3	A	104	0.0093
318	P-	A1104-4	A	104	0
319	P-	A1104-4	A	104	0
320	P-	A1104-4	A	104	0.0033
321	P-	A1104-4	A	104	0.0034
322	P-	A1104-4	A	104	0.006
323	P-	A1104-4	A	104	0
324	P-	A1104-4	A	104	0
325	P+	A1MOCK+1	A	MOCK	0.1243
326	P+	A1MOCK+1	A	MOCK	0.0367
327	P+	A1MOCK+1	A	MOCK	0
328	P+	A1MOCK+1	A	MOCK	0
329	P+	A1MOCK+1	A	MOCK	0
330	P+	A1MOCK+1	A	MOCK	0
331	P+	A1MOCK+1	A	MOCK	0
332	P+	A1MOCK+2	A	MOCK	0
333	P+	A1MOCK+2	A	MOCK	0.0598
334	P+	A1MOCK+2	A	MOCK	0
335	P+	A1MOCK+2	A	MOCK	0.0706
336	P+	A1MOCK+2	A	MOCK	0
337	P+	A1MOCK+2	A	MOCK	0
338	P+	A1MOCK+2	A	MOCK	0.0546
339	P+	A1MOCK+3	A	MOCK	0.0783
340	P+	A1MOCK+3	A	MOCK	0.0016
341	P+	A1MOCK+3	A	MOCK	0.0275
342	P+	A1MOCK+3	A	MOCK	0.0498
343	P+	A1MOCK+3	A	MOCK	0.0328
344	P+	A1MOCK+3	A	MOCK	0.039
345	P+	A1MOCK+3	A	MOCK	0.0506
346	P+	A1MOCK+4	A	MOCK	0
347	P+	A1MOCK+4	A	MOCK	0.0457
348	P+	A1MOCK+4	A	MOCK	0.0529
349	P+	A1MOCK+4	A	MOCK	0.0736
350	P+	A1MOCK+4	A	MOCK	0
351	P+	A1MOCK+4	A	MOCK	0
352	P+	A1MOCK+4	A	MOCK	0.0828
353	P-	A1MOCK-1	A	MOCK	0
354	P-	A1MOCK-1	A	MOCK	0.0078
355	P-	A1MOCK-1	A	MOCK	0
356	P-	A1MOCK-1	A	MOCK	0.0058
357	P-	A1MOCK-1	A	MOCK	0.0102
358	P-	A1MOCK-1	A	MOCK	0.012
359	P-	A1MOCK-1	A	MOCK	0.0154
360	P-	A1MOCK-2	A	MOCK	0.0114
361	P-	A1MOCK-2	A	MOCK	0
362	P-	A1MOCK-2	A	MOCK	0.0042
363	P-	A1MOCK-2	A	MOCK	0.016
364	P-	A1MOCK-2	A	MOCK	0.0104
365	P-	A1MOCK-2	A	MOCK	0
366	P-	A1MOCK-2	A	MOCK	0.0173
367	P-	A1MOCK-3	A	MOCK	0.0215
368	P-	A1MOCK-3	A	MOCK	0.0083
369	P-	A1MOCK-3	A	MOCK	0.0059
370	P-	A1MOCK-3	A	MOCK	0.0159
371	P-	A1MOCK-3	A	MOCK	0
372	P-	A1MOCK-3	A	MOCK	0
373	P-	A1MOCK-3	A	MOCK	0.0186
374	P-	A1MOCK-4	A	MOCK	0
375	P-	A1MOCK-4	A	MOCK	0
376	P-	A1MOCK-4	A	MOCK	0.0173
377	P-	A1MOCK-4	A	MOCK	0.0098
378	P-	A1MOCK-4	A	MOCK	0.0111
379	P-	A1MOCK-4	A	MOCK	0
380	P-	A1MOCK-4	A	MOCK	0.0189
381	P+	A244+1	A	44	0
382	P+	A244+1	A	44	0
383	P+	A244+1	A	44	0
384	P+	A244+1	A	44	0
385	P+	A244+1	A	44	0
386	P+	A244+1	A	44	0
387	P+	A244+1	A	44	0
388	P+	A244+2	A	44	0
389	P+	A244+2	A	44	0
390	P+	A244+2	A	44	0
391	P+	A244+2	A	44	0
392	P+	A244+2	A	44	0
393	P+	A244+2	A	44	0
394	P+	A244+2	A	44	0
395	P+	A244+3	A	44	0
396	P+	A244+3	A	44	0
397	P+	A244+3	A	44	0
398	P+	A244+3	A	44	0
399	P+	A244+3	A	44	0
400	P+	A244+3	A	44	0
401	P+	A244+3	A	44	0
402	P+	A244+4	A	44	0
403	P+	A244+4	A	44	0
404	P+	A244+4	A	44	0
405	P+	A244+4	A	44	0
406	P+	A244+4	A	44	0
407	P+	A244+4	A	44	0
408	P+	A244+4	A	44	0
409	P-	A244-1	A	44	0
410	P-	A244-1	A	44	0
411	P-	A244-1	A	44	0
412	P-	A244-1	A	44	0
413	P-	A244-1	A	44	0
414	P-	A244-1	A	44	0
415	P-	A244-1	A	44	0
416	P-	A244-2	A	44	0
417	P-	A244-2	A	44	0
418	P-	A244-2	A	44	0
419	P-	A244-2	A	44	0
420	P-	A244-2	A	44	0
421	P-	A244-2	A	44	0
422	P-	A244-2	A	44	0
423	P-	A244-3	A	44	0
424	P-	A244-3	A	44	0
425	P-	A244-3	A	44	0
426	P-	A244-3	A	44	0
427	P-	A244-3	A	44	0
428	P-	A244-3	A	44	0
429	P-	A244-3	A	44	0
430	P-	A244-4	A	44	0
431	P-	A244-4	A	44	0
432	P-	A244-4	A	44	0
433	P-	A244-4	A	44	0
434	P-	A244-4	A	44	0
435	P-	A244-4	A	44	0
436	P-	A244-4	A	44	0
437	P+	A2117+1	A	117	0
438	P+	A2117+1	A	117	0
439	P+	A2117+1	A	117	0
440	P+	A2117+1	A	117	0
441	P+	A2117+1	A	117	0
442	P+	A2117+1	A	117	0
443	P+	A2117+1	A	117	0
444	P+	A2117+2	A	117	0
445	P+	A2117+2	A	117	0.0077
446	P+	A2117+2	A	117	0
447	P+	A2117+2	A	117	0
448	P+	A2117+2	A	117	0
449	P+	A2117+2	A	117	0
450	P+	A2117+3	A	117	0.0078
451	P+	A2117+3	A	117	0.0128
452	P+	A2117+3	A	117	0
453	P+	A2117+3	A	117	0
454	P+	A2117+3	A	117	0
455	P+	A2117+4	A	117	0
456	P+	A2117+4	A	117	0
457	P+	A2117+4	A	117	0
458	P+	A2117+4	A	117	0
459	P+	A2117+4	A	117	0
460	P+	A2117+4	A	117	0
461	P+	A2117+4	A	117	0
462	P-	A2117-1	A	117	0
463	P-	A2117-1	A	117	0
464	P-	A2117-1	A	117	0
465	P-	A2117-1	A	117	0
466	P-	A2117-1	A	117	0
467	P-	A2117-1	A	117	0
468	P-	A2117-1	A	117	0
469	P-	A2117-2	A	117	0
470	P-	A2117-2	A	117	0
471	P-	A2117-2	A	117	0
472	P-	A2117-2	A	117	0
473	P-	A2117-2	A	117	0
474	P-	A2117-2	A	117	0
475	P-	A2117-2	A	117	0
476	P-	A2117-3	A	117	0
477	P-	A2117-3	A	117	0.0068
478	P-	A2117-3	A	117	0.0087
479	P-	A2117-3	A	117	0
480	P-	A2117-3	A	117	0
481	P-	A2117-3	A	117	0
482	P-	A2117-3	A	117	0
483	P-	A2117-4	A	117	0
484	P-	A2117-4	A	117	0
485	P-	A2117-4	A	117	0
486	P-	A2117-4	A	117	0
487	P-	A2117-4	A	117	0
488	P-	A2117-4	A	117	0
489	P-	A2117-4	A	117	0
490	P+	A2120+1	A	120	0.0642
491	P+	A2120+1	A	120	0.0257
492	P+	A2120+1	A	120	0.0245
493	P+	A2120+1	A	120	0.0059
494	P+	A2120+1	A	120	0.033
495	P+	A2120+2	A	120	0.0057
496	P+	A2120+2	A	120	0.0514
497	P+	A2120+2	A	120	0
498	P+	A2120+2	A	120	0.0561
499	P+	A2120+2	A	120	0.0768
500	P+	A2120+2	A	120	0
501	P+	A2120+3	A	120	0.0453
502	P+	A2120+3	A	120	0.0277
503	P+	A2120+3	A	120	0.0433
504	P+	A2120+3	A	120	0.0514
505	P+	A2120+3	A	120	0
506	P+	A2120+3	A	120	0.0578
507	P+	A2120+3	A	120	0
508	P+	A2120+4	A	120	0.0272
509	P+	A2120+4	A	120	0.0525
510	P+	A2120+4	A	120	0
511	P+	A2120+4	A	120	0
512	P+	A2120+4	A	120	0.0681
513	P+	A2120+4	A	120	0.0566
514	P-	A2120-1	A	120	0
515	P-	A2120-1	A	120	0
516	P-	A2120-1	A	120	0.0157
517	P-	A2120-1	A	120	0.0155
518	P-	A2120-1	A	120	0
519	P-	A2120-1	A	120	0.0206
520	P-	A2120-1	A	120	0
521	P-	A2120-2	A	120	0
522	P-	A2120-2	A	120	0.0105
523	P-	A2120-2	A	120	0.0129
524	P-	A2120-2	A	120	0
525	P-	A2120-2	A	120	0
526	P-	A2120-2	A	120	0.0173
527	P-	A2120-3	A	120	0
528	P-	A2120-3	A	120	0
529	P-	A2120-3	A	120	0
530	P-	A2120-3	A	120	0.0175
531	P-	A2120-3	A	120	0.0159
532	P-	A2120-3	A	120	0.0057
533	P-	A2120-3	A	120	0.0026
534	P-	A2120-4	A	120	0.0213
535	P-	A2120-4	A	120	0
536	P-	A2120-4	A	120	0
537	P-	A2120-4	A	120	0.0089
538	P-	A2120-4	A	120	0.0023
539	P-	A2120-4	A	120	0
540	P-	A2120-4	A	120	0.0067
541	P+	A2134+1	A	134	0.0325
542	P+	A2134+1	A	134	0
543	P+	A2134+1	A	134	0
544	P+	A2134+1	A	134	0
545	P+	A2134+1	A	134	0
546	P+	A2134+1	A	134	0
547	P+	A2134+1	A	134	0
548	P+	A2134+2	A	134	0.0647
549	P+	A2134+2	A	134	0.038
550	P+	A2134+2	A	134	0.032
551	P+	A2134+2	A	134	0
552	P+	A2134+2	A	134	0.0201
553	P+	A2134+2	A	134	0
554	P+	A2134+2	A	134	0
555	P+	A2134+3	A	134	0
556	P+	A2134+3	A	134	0.0386
557	P+	A2134+3	A	134	0.0366
558	P+	A2134+3	A	134	0.0057
559	P+	A2134+3	A	134	0
560	P+	A2134+3	A	134	0
561	P+	A2134+3	A	134	0.0055
562	P+	A2134+4	A	134	0
563	P+	A2134+4	A	134	0
564	P+	A2134+4	A	134	0
565	P+	A2134+4	A	134	0
566	P+	A2134+4	A	134	0.0077
567	P+	A2134+4	A	134	0
568	P-	A2134-1	A	134	0
569	P-	A2134-1	A	134	0.0007
570	P-	A2134-1	A	134	0.0011
571	P-	A2134-1	A	134	0
572	P-	A2134-1	A	134	0
573	P-	A2134-1	A	134	0
574	P-	A2134-1	A	134	0
575	P-	A2134-2	A	134	0.0009
576	P-	A2134-2	A	134	0.0029
577	P-	A2134-2	A	134	0.0011
578	P-	A2134-2	A	134	0.0007
579	P-	A2134-2	A	134	0
580	P-	A2134-2	A	134	0
581	P-	A2134-2	A	134	0
582	P-	A2134-3	A	134	0.0039
583	P-	A2134-3	A	134	0
584	P-	A2134-3	A	134	0
585	P-	A2134-3	A	134	0
586	P-	A2134-3	A	134	0
587	P-	A2134-3	A	134	0
588	P-	A2134-3	A	134	0
589	P-	A2134-4	A	134	0.0074
590	P-	A2134-4	A	134	0
591	P-	A2134-4	A	134	0
592	P-	A2134-4	A	134	0
593	P-	A2134-4	A	134	0
594	P-	A2134-4	A	134	0
595	P-	A2134-4	A	134	0
596	P+	A2147+1	A	147	0
597	P+	A2147+1	A	147	0.0329
598	P+	A2147+1	A	147	0.0042
599	P+	A2147+1	A	147	0.0028
600	P+	A2147+2	A	147	0.0016
601	P+	A2147+2	A	147	0
602	P+	A2147+2	A	147	0
603	P+	A2147+2	A	147	0
604	P+	A2147+2	A	147	0
605	P+	A2147+2	A	147	0
606	P+	A2147+3	A	147	0
607	P+	A2147+3	A	147	0
608	P+	A2147+4	A	147	0.0167
609	P+	A2147+4	A	147	0
610	P-	A2147-1	A	147	0
611	P-	A2147-1	A	147	0
612	P-	A2147-2	A	147	0
613	P-	A2147-2	A	147	0
614	P-	A2147-2	A	147	0
615	P-	A2147-2	A	147	0
616	P-	A2147-3	A	147	0.0046
617	P-	A2147-3	A	147	0
618	P-	A2147-4	A	147	0.0018
619	P-	A2147-4	A	147	0
620	P-	A2147-4	A	147	0
621	P-	A2147-4	A	147	0
622	P+	A2MOCK+1	A	MOCK	0.0522
623	P+	A2MOCK+1	A	MOCK	0
624	P+	A2MOCK+1	A	MOCK	0.0312
625	P+	A2MOCK+1	A	MOCK	0.0454
626	P+	A2MOCK+1	A	MOCK	0.024
627	P+	A2MOCK+1	A	MOCK	0.038
628	P+	A2MOCK+1	A	MOCK	0
629	P+	A2MOCK+2	A	MOCK	0.0004
630	P+	A2MOCK+2	A	MOCK	0
631	P+	A2MOCK+2	A	MOCK	0.038
632	P+	A2MOCK+2	A	MOCK	0.0784
633	P+	A2MOCK+2	A	MOCK	0.0052
634	P+	A2MOCK+2	A	MOCK	0
635	P+	A2MOCK+2	A	MOCK	0.0481
636	P+	A2MOCK+3	A	MOCK	0.0005
637	P+	A2MOCK+3	A	MOCK	0.0157
638	P+	A2MOCK+3	A	MOCK	0.0415
639	P+	A2MOCK+3	A	MOCK	0
640	P+	A2MOCK+3	A	MOCK	0.0485
641	P+	A2MOCK+3	A	MOCK	0.0531
642	P+	A2MOCK+3	A	MOCK	0.0471
643	P+	A2MOCK+4	A	MOCK	0.0518
644	P+	A2MOCK+4	A	MOCK	0.0154
645	P+	A2MOCK+4	A	MOCK	0.0399
646	P+	A2MOCK+4	A	MOCK	0
647	P+	A2MOCK+4	A	MOCK	0.0354
648	P+	A2MOCK+4	A	MOCK	0.0464
649	P+	A2MOCK+4	A	MOCK	0
650	P-	A2MOCK-1	A	MOCK	0
651	P-	A2MOCK-1	A	MOCK	0.0005
652	P-	A2MOCK-1	A	MOCK	0.0136
653	P-	A2MOCK-1	A	MOCK	0.0136
654	P-	A2MOCK-1	A	MOCK	0.0185
655	P-	A2MOCK-1	A	MOCK	0
656	P-	A2MOCK-1	A	MOCK	0.0007
657	P-	A2MOCK-2	A	MOCK	0.0184
658	P-	A2MOCK-2	A	MOCK	0
659	P-	A2MOCK-2	A	MOCK	0
660	P-	A2MOCK-2	A	MOCK	0.0043
661	P-	A2MOCK-2	A	MOCK	0.0178
662	P-	A2MOCK-2	A	MOCK	0.0004
663	P-	A2MOCK-2	A	MOCK	0.0008
664	P-	A2MOCK-3	A	MOCK	0
665	P-	A2MOCK-3	A	MOCK	0.0224
666	P-	A2MOCK-3	A	MOCK	0.0002
667	P-	A2MOCK-3	A	MOCK	0.012
668	P-	A2MOCK-3	A	MOCK	0.0096
669	P-	A2MOCK-3	A	MOCK	0.01
670	P-	A2MOCK-3	A	MOCK	0.0005
671	P-	A2MOCK-4	A	MOCK	0
672	P-	A2MOCK-4	A	MOCK	0.0096
673	P-	A2MOCK-4	A	MOCK	0.0004
674	P-	A2MOCK-4	A	MOCK	0
675	P-	A2MOCK-4	A	MOCK	0.0007
676	P-	A2MOCK-4	A	MOCK	0.0095
677	P-	A2MOCK-4	A	MOCK	0.0115
678	P+	A340+1	A	40	0.0234
679	P+	A340+1	A	40	0
680	P+	A340+1	A	40	0.0421
681	P+	A340+2	A	40	0
682	P+	A340+3	A	40	0.0126
683	P+	A340+4	A	40	0.0463
684	P+	A340+4	A	40	0.0151
685	P-	A340-1	A	40	0.019
686	P-	A340-1	A	40	0.0086
687	P-	A340-1	A	40	0.005
688	P-	A340-1	A	40	0
689	P-	A340-1	A	40	0.0112
690	P-	A340-2	A	40	0.0087
691	P-	A340-2	A	40	0.0047
692	P-	A340-3	A	40	0
693	P+	A3131+1	A	131	0.0105
694	P+	A3131+1	A	131	0.0797
695	P+	A3131+1	A	131	0.0315
696	P+	A3131+1	A	131	0.046
697	P+	A3131+1	A	131	0
698	P+	A3131+1	A	131	0.0751
699	P+	A3131+2	A	131	0
700	P+	A3131+2	A	131	0
701	P+	A3131+2	A	131	0.0222
702	P+	A3131+2	A	131	0.0484
703	P+	A3131+2	A	131	0.0607
704	P+	A3131+2	A	131	0.0646
705	P+	A3131+2	A	131	0.0738
706	P+	A3131+3	A	131	0.0161
707	P+	A3131+3	A	131	0.0559
708	P+	A3131+3	A	131	0.0325
709	P+	A3131+3	A	131	0.0749
710	P+	A3131+3	A	131	0.0561
711	P+	A3131+3	A	131	0.0911
712	P+	A3131+3	A	131	0.0484
713	P+	A3131+4	A	131	0
714	P+	A3131+4	A	131	0.0441
715	P+	A3131+4	A	131	0.0634
716	P+	A3131+4	A	131	0.0263
717	P+	A3131+4	A	131	0
718	P-	A3131-1	A	131	0.0219
719	P-	A3131-1	A	131	0
720	P-	A3131-1	A	131	0
721	P-	A3131-2	A	131	0
722	P-	A3131-2	A	131	0.0296
723	P-	A3131-2	A	131	0
724	P-	A3131-2	A	131	0.035
725	P-	A3131-2	A	131	0
726	P-	A3131-2	A	131	0
727	P-	A3131-2	A	131	0
728	P-	A3131-3	A	131	0
729	P-	A3131-3	A	131	0.0038
730	P-	A3131-3	A	131	0.0271
731	P-	A3131-3	A	131	0
732	P-	A3131-3	A	131	0.0141
733	P-	A3131-3	A	131	0.0209
734	P-	A3131-4	A	131	0
735	P-	A3131-4	A	131	0
736	P-	A3131-4	A	131	0.001
737	P-	A3131-4	A	131	0
738	P-	A3131-4	A	131	0.0125
739	P+	A3201+1	A	201	0.0108
740	P+	A3201+1	A	201	0.0609
741	P+	A3201+1	A	201	0.0797
742	P+	A3201+1	A	201	0.0487
743	P+	A3201+1	A	201	0.0029
744	P+	A3201+1	A	201	0
745	P+	A3201+1	A	201	0
746	P+	A3201+2	A	201	0.0446
747	P+	A3201+2	A	201	0
748	P+	A3201+2	A	201	0.0716
749	P+	A3201+2	A	201	0.0498
750	P+	A3201+2	A	201	0
751	P+	A3201+2	A	201	0
752	P+	A3201+2	A	201	0
753	P+	A3201+3	A	201	0
754	P+	A3201+3	A	201	0.0765
755	P+	A3201+3	A	201	0
756	P+	A3201+3	A	201	0.0698
757	P+	A3201+3	A	201	0
758	P+	A3201+3	A	201	0
759	P+	A3201+3	A	201	0
760	P+	A3201+4	A	201	0.0838
761	P+	A3201+4	A	201	0.05
762	P+	A3201+4	A	201	0.0463
763	P+	A3201+4	A	201	0
764	P+	A3201+4	A	201	0.0558
765	P+	A3201+4	A	201	0.0015
766	P+	A3201+4	A	201	0
767	P-	A3201-1	A	201	0
768	P-	A3201-1	A	201	0.0083
769	P-	A3201-1	A	201	0.0014
770	P-	A3201-1	A	201	0.0127
771	P-	A3201-1	A	201	0
772	P-	A3201-1	A	201	0
773	P-	A3201-1	A	201	0.004
774	P-	A3201-2	A	201	0
775	P-	A3201-2	A	201	0
776	P-	A3201-2	A	201	0
777	P-	A3201-2	A	201	0
778	P-	A3201-2	A	201	0
779	P-	A3201-2	A	201	0
780	P-	A3201-2	A	201	0.0055
781	P-	A3201-3	A	201	0.0074
782	P-	A3201-3	A	201	0.0077
783	P-	A3201-3	A	201	0
784	P-	A3201-3	A	201	0.0107
785	P-	A3201-3	A	201	0
786	P-	A3201-3	A	201	0.0225
787	P-	A3201-3	A	201	0
788	P-	A3201-4	A	201	0
789	P-	A3201-4	A	201	0
790	P-	A3201-4	A	201	0.0264
791	P-	A3201-4	A	201	0
792	P-	A3201-4	A	201	0
793	P-	A3201-4	A	201	0.024
794	P-	A3201-4	A	201	0
795	P+	A3212+1	A	212	0.1118
796	P+	A3212+1	A	212	0
797	P+	A3212+1	A	212	0
798	P+	A3212+1	A	212	0
799	P+	A3212+1	A	212	0
800	P+	A3212+1	A	212	0
801	P+	A3212+1	A	212	0
802	P+	A3212+2	A	212	0
803	P+	A3212+2	A	212	0
804	P+	A3212+2	A	212	0.0293
805	P+	A3212+2	A	212	0
806	P+	A3212+2	A	212	0.1209
807	P+	A3212+2	A	212	0
808	P+	A3212+2	A	212	0
809	P+	A3212+3	A	212	0
810	P+	A3212+3	A	212	0.1197
811	P+	A3212+3	A	212	0
812	P+	A3212+3	A	212	0
813	P+	A3212+3	A	212	0
814	P+	A3212+3	A	212	0
815	P+	A3212+3	A	212	0
816	P+	A3212+4	A	212	0.0373
817	P+	A3212+4	A	212	0
818	P+	A3212+4	A	212	0
819	P+	A3212+4	A	212	0.0548
820	P+	A3212+4	A	212	0
821	P+	A3212+4	A	212	0.1046
822	P+	A3212+4	A	212	0
823	P-	A3212-1	A	212	0.0004
824	P-	A3212-1	A	212	0
825	P-	A3212-1	A	212	0
826	P-	A3212-1	A	212	0.008
827	P-	A3212-1	A	212	0.0021
828	P-	A3212-1	A	212	0.0018
829	P-	A3212-1	A	212	0
830	P-	A3212-2	A	212	0
831	P-	A3212-2	A	212	0.0091
832	P-	A3212-2	A	212	0
833	P-	A3212-2	A	212	0.0043
834	P-	A3212-2	A	212	0
835	P-	A3212-2	A	212	0.0005
836	P-	A3212-2	A	212	0
837	P-	A3212-3	A	212	0.0103
838	P-	A3212-3	A	212	0
839	P-	A3212-3	A	212	0
840	P-	A3212-3	A	212	0.0093
841	P-	A3212-3	A	212	0
842	P-	A3212-3	A	212	0
843	P-	A3212-3	A	212	0
844	P-	A3212-4	A	212	0
845	P-	A3212-4	A	212	0.0037
846	P-	A3212-4	A	212	0
847	P-	A3212-4	A	212	0.0032
848	P-	A3212-4	A	212	0.0052
849	P-	A3212-4	A	212	0
850	P-	A3212-4	A	212	0
851	P+	A3230+1	A	230	0.06
852	P+	A3230+1	A	230	0.0272
853	P+	A3230+1	A	230	0.0122
854	P+	A3230+1	A	230	0
855	P+	A3230+1	A	230	0.0526
856	P+	A3230+2	A	230	0
857	P+	A3230+2	A	230	0
858	P+	A3230+2	A	230	0.0647
859	P+	A3230+2	A	230	0
860	P+	A3230+2	A	230	0.0574
861	P+	A3230+2	A	230	0.0451
862	P+	A3230+3	A	230	0
863	P+	A3230+3	A	230	0.0095
864	P+	A3230+3	A	230	0.0861
865	P+	A3230+3	A	230	0.0282
866	P+	A3230+3	A	230	0.0794
867	P+	A3230+3	A	230	0
868	P+	A3230+3	A	230	0
869	P+	A3230+4	A	230	0.062
870	P+	A3230+4	A	230	0.0706
871	P+	A3230+4	A	230	0
872	P+	A3230+4	A	230	0
873	P+	A3230+4	A	230	0.0499
874	P+	A3230+4	A	230	0.0366
875	P+	A3230+4	A	230	0.0329
876	P-	A3230-1	A	230	0.0153
877	P-	A3230-1	A	230	0.0053
878	P-	A3230-1	A	230	0.0111
879	P-	A3230-1	A	230	0.0142
880	P-	A3230-1	A	230	0
881	P-	A3230-1	A	230	0
882	P-	A3230-1	A	230	0.0192
883	P-	A3230-2	A	230	0
884	P-	A3230-2	A	230	0.0246
885	P-	A3230-2	A	230	0.0126
886	P-	A3230-2	A	230	0.0121
887	P-	A3230-2	A	230	0.0156
888	P-	A3230-2	A	230	0
889	P-	A3230-3	A	230	0
890	P-	A3230-3	A	230	0
891	P-	A3230-3	A	230	0.0035
892	P-	A3230-3	A	230	0
893	P-	A3230-3	A	230	0.021
894	P-	A3230-3	A	230	0.0022
895	P-	A3230-4	A	230	0
896	P-	A3230-4	A	230	0
897	P-	A3230-4	A	230	0.0177
898	P-	A3230-4	A	230	0.0164
899	P-	A3230-4	A	230	0
900	P-	A3230-4	A	230	0
901	P+	A3MOCK+1	A	MOCK	0.0409
902	P+	A3MOCK+1	A	MOCK	0.123
903	P+	A3MOCK+1	A	MOCK	0.0512
904	P+	A3MOCK+1	A	MOCK	0.0269
905	P+	A3MOCK+1	A	MOCK	0
906	P+	A3MOCK+1	A	MOCK	0
907	P+	A3MOCK+1	A	MOCK	0
908	P+	A3MOCK+2	A	MOCK	0.0114
909	P+	A3MOCK+2	A	MOCK	0.0623
910	P+	A3MOCK+2	A	MOCK	0
911	P+	A3MOCK+2	A	MOCK	0.0605
912	P+	A3MOCK+2	A	MOCK	0.055
913	P+	A3MOCK+2	A	MOCK	0.0407
914	P+	A3MOCK+2	A	MOCK	0.0011
915	P+	A3MOCK+3	A	MOCK	0.0005
916	P+	A3MOCK+3	A	MOCK	0.0362
917	P+	A3MOCK+3	A	MOCK	0.0388
918	P+	A3MOCK+3	A	MOCK	0.0374
919	P+	A3MOCK+3	A	MOCK	0.0387
920	P+	A3MOCK+3	A	MOCK	0
921	P+	A3MOCK+3	A	MOCK	0.0621
922	P+	A3MOCK+4	A	MOCK	0
923	P+	A3MOCK+4	A	MOCK	0.079
924	P+	A3MOCK+4	A	MOCK	0
925	P+	A3MOCK+4	A	MOCK	0
926	P+	A3MOCK+4	A	MOCK	0
927	P+	A3MOCK+4	A	MOCK	0.0502
928	P+	A3MOCK+4	A	MOCK	0
929	P-	A3MOCK-1	A	MOCK	0.0124
930	P-	A3MOCK-1	A	MOCK	0.0113
931	P-	A3MOCK-1	A	MOCK	0.0009
932	P-	A3MOCK-1	A	MOCK	0.0149
933	P-	A3MOCK-1	A	MOCK	0.0094
934	P-	A3MOCK-1	A	MOCK	0.0084
935	P-	A3MOCK-1	A	MOCK	0
936	P-	A3MOCK-2	A	MOCK	0.0107
937	P-	A3MOCK-2	A	MOCK	0.0068
938	P-	A3MOCK-2	A	MOCK	0
939	P-	A3MOCK-2	A	MOCK	0.0055
940	P-	A3MOCK-2	A	MOCK	0.0085
941	P-	A3MOCK-2	A	MOCK	0
942	P-	A3MOCK-2	A	MOCK	0.0099
943	P-	A3MOCK-3	A	MOCK	0
944	P-	A3MOCK-3	A	MOCK	0.0105
945	P-	A3MOCK-3	A	MOCK	0.0127
946	P-	A3MOCK-3	A	MOCK	0.0051
947	P-	A3MOCK-3	A	MOCK	0
948	P-	A3MOCK-3	A	MOCK	0
949	P-	A3MOCK-4	A	MOCK	0.0007
950	P-	A3MOCK-4	A	MOCK	0.0189
951	P-	A3MOCK-4	A	MOCK	0
952	P-	A3MOCK-4	A	MOCK	0
953	P-	A3MOCK-4	A	MOCK	0
954	P-	A3MOCK-4	A	MOCK	0.0113
955	P-	A3MOCK-4	A	MOCK	0.0114
956	P+	A423+1	A	23	0
957	P+	A423+1	A	23	0.0201
958	P+	A423+1	A	23	0
959	P+	A423+1	A	23	0.0089
960	P+	A423+1	A	23	0
961	P+	A423+1	A	23	0.0463
962	P+	A423+1	A	23	0
963	P+	A423+2	A	23	0
964	P+	A423+2	A	23	0
965	P+	A423+2	A	23	0.0543
966	P+	A423+2	A	23	0
967	P+	A423+2	A	23	0.0739
968	P+	A423+2	A	23	0
969	P+	A423+2	A	23	0.0263
970	P+	A423+3	A	23	0
971	P+	A423+3	A	23	0
972	P+	A423+3	A	23	0
973	P+	A423+3	A	23	0
974	P+	A423+3	A	23	0.0082
975	P+	A423+3	A	23	0
976	P+	A423+3	A	23	0
977	P+	A423+4	A	23	0
978	P+	A423+4	A	23	0.02
979	P+	A423+4	A	23	0.0313
980	P+	A423+4	A	23	0.0297
981	P+	A423+4	A	23	0
982	P+	A423+4	A	23	0
983	P+	A423+4	A	23	0
984	P-	A423-1	A	23	0.012
985	P-	A423-1	A	23	0
986	P-	A423-1	A	23	0.0219
987	P-	A423-1	A	23	0
988	P-	A423-1	A	23	0
989	P-	A423-1	A	23	0
990	P-	A423-1	A	23	0.028
991	P-	A423-2	A	23	0
992	P-	A423-2	A	23	0.0325
993	P-	A423-2	A	23	0
994	P-	A423-2	A	23	0
995	P-	A423-2	A	23	0
996	P-	A423-2	A	23	0
997	P-	A423-2	A	23	0
998	P-	A423-3	A	23	0.0157
999	P-	A423-3	A	23	0.0198
1000	P-	A423-3	A	23	0
1001	P-	A423-3	A	23	0
1002	P-	A423-3	A	23	0
1003	P-	A423-3	A	23	0
1004	P-	A423-3	A	23	0
1005	P-	A423-4	A	23	0.0291
1006	P-	A423-4	A	23	0
1007	P-	A423-4	A	23	0
1008	P-	A423-4	A	23	0.0236
1009	P-	A423-4	A	23	0
1010	P-	A423-4	A	23	0
1011	P-	A423-4	A	23	0
1012	P+	A473+1	A	73	0
1013	P+	A473+1	A	73	0
1014	P+	A473+1	A	73	0.0695
1015	P+	A473+1	A	73	0.0733
1016	P+	A473+1	A	73	0.0649
1017	P+	A473+2	A	73	0.0669
1018	P+	A473+2	A	73	0.0476
1019	P+	A473+2	A	73	0.0683
1020	P+	A473+2	A	73	0.0615
1021	P+	A473+3	A	73	0.0691
1022	P+	A473+3	A	73	0
1023	P+	A473+3	A	73	0
1024	P+	A473+3	A	73	0.0534
1025	P+	A473+4	A	73	0.0445
1026	P+	A473+4	A	73	0
1027	P+	A473+4	A	73	0.083
1028	P+	A473+4	A	73	0.0206
1029	P+	A473+4	A	73	0.063
1030	P+	A473+4	A	73	0.0567
1031	P+	A473+4	A	73	0.0409
1032	P-	A473-1	A	73	0
1033	P-	A473-1	A	73	0.0501
1034	P-	A473-1	A	73	0.0304
1035	P-	A473-1	A	73	0
1036	P-	A473-1	A	73	0.0251
1037	P-	A473-1	A	73	0.0148
1038	P-	A473-1	A	73	0.0311
1039	P-	A473-2	A	73	0
1040	P-	A473-2	A	73	0
1041	P-	A473-2	A	73	0.0635
1042	P-	A473-2	A	73	0
1043	P-	A473-2	A	73	0.0432
1044	P-	A473-2	A	73	0
1045	P-	A473-3	A	73	0.0343
1046	P-	A473-3	A	73	0.0159
1047	P-	A473-3	A	73	0
1048	P-	A473-3	A	73	0.0252
1049	P-	A473-3	A	73	0.0509
1050	P-	A473-3	A	73	0
1051	P-	A473-3	A	73	0
1052	P-	A473-4	A	73	0.0481
1053	P-	A473-4	A	73	0.0173
1054	P-	A473-4	A	73	0.0001
1055	P-	A473-4	A	73	0.0203
1056	P-	A473-4	A	73	0.0353
1057	P+	A480+1	A	80	0.0679
1058	P+	A480+1	A	80	0
1059	P+	A480+1	A	80	0.0669
1060	P+	A480+1	A	80	0.0419
1061	P+	A480+1	A	80	0
1062	P+	A480+2	A	80	0
1063	P+	A480+2	A	80	0.0475
1064	P+	A480+2	A	80	0.1474
1065	P+	A480+2	A	80	0.0758
1066	P+	A480+2	A	80	0
1067	P+	A480+2	A	80	0
1068	P+	A480+3	A	80	0
1069	P+	A480+3	A	80	0
1070	P+	A480+3	A	80	0
1071	P+	A480+4	A	80	0
1072	P+	A480+4	A	80	0.1174
1073	P+	A480+4	A	80	0
1074	P+	A480+4	A	80	0.1205
1075	P+	A480+4	A	80	0
1076	P+	A480+4	A	80	0
1077	P+	A480+4	A	80	0.1045
1078	P-	A480-1	A	80	0.0205
1079	P-	A480-1	A	80	0.0141
1080	P-	A480-1	A	80	0.0254
1081	P-	A480-1	A	80	0.0028
1082	P-	A480-1	A	80	0
1083	P-	A480-1	A	80	0.0337
1084	P-	A480-1	A	80	0
1085	P-	A480-2	A	80	0.0345
1086	P-	A480-2	A	80	0
1087	P-	A480-2	A	80	0.0145
1088	P-	A480-2	A	80	0
1089	P-	A480-2	A	80	0.0319
1090	P-	A480-2	A	80	0
1091	P-	A480-3	A	80	0.0228
1092	P-	A480-3	A	80	0
1093	P-	A480-3	A	80	0
1094	P-	A480-3	A	80	0.0369
1095	P-	A480-3	A	80	0
1096	P-	A480-3	A	80	0.0323
1097	P-	A480-4	A	80	0.0373
1098	P-	A480-4	A	80	0
1099	P-	A480-4	A	80	0.0009
1100	P-	A480-4	A	80	0
1101	P+	A483+1	A	83	0.0712
1102	P+	A483+1	A	83	0.0004
1103	P+	A483+1	A	83	0.0088
1104	P+	A483+1	A	83	0
1105	P+	A483+1	A	83	0
1106	P+	A483+1	A	83	0.1247
1107	P+	A483+2	A	83	0.0615
1108	P+	A483+2	A	83	0.0527
1109	P+	A483+2	A	83	0
1110	P+	A483+2	A	83	0.0686
1111	P+	A483+2	A	83	0.057
1112	P+	A483+3	A	83	0
1113	P+	A483+3	A	83	0
1114	P+	A483+3	A	83	0.0993
1115	P+	A483+4	A	83	0.0081
1116	P+	A483+4	A	83	0.0459
1117	P+	A483+4	A	83	0.1083
1118	P+	A483+4	A	83	0
1119	P+	A483+4	A	83	0.1105
1120	P+	A483+4	A	83	0
1121	P-	A483-2	A	83	0
1122	P-	A483-2	A	83	0.0056
1123	P-	A483-2	A	83	0.0366
1124	P-	A483-3	A	83	0.0439
1125	P-	A483-3	A	83	0
1126	P-	A483-3	A	83	0
1127	P-	A483-3	A	83	0
1128	P-	A483-3	A	83	0.0301
1129	P-	A483-3	A	83	0.0284
1130	P-	A483-4	A	83	0.02
1131	P-	A483-4	A	83	0.0025
1132	P-	A483-4	A	83	0.0456
1133	P-	A483-4	A	83	0.0002
1134	P-	A483-4	A	83	0
1135	P-	A483-4	A	83	0
1136	P-	A483-4	A	83	0
1137	P+	A491+1	A	91	0.0542
1138	P+	A491+1	A	91	0.0455
1139	P+	A491+1	A	91	0
1140	P+	A491+1	A	91	0
1141	P+	A491+1	A	91	0.044
1142	P+	A491+1	A	91	0.0891
1143	P+	A491+1	A	91	0.0139
1144	P+	A491+2	A	91	0
1145	P+	A491+2	A	91	0.0669
1146	P+	A491+2	A	91	0.094
1147	P+	A491+2	A	91	0.0699
1148	P+	A491+2	A	91	0.0884
1149	P+	A491+2	A	91	0
1150	P+	A491+3	A	91	0
1151	P+	A491+3	A	91	0
1152	P+	A491+3	A	91	0.068
1153	P+	A491+3	A	91	0.0639
1154	P+	A491+3	A	91	0.0576
1155	P+	A491+3	A	91	0.0573
1156	P+	A491+3	A	91	0.0605
1157	P+	A491+4	A	91	0.0313
1158	P+	A491+4	A	91	0.0452
1159	P+	A491+4	A	91	0.0461
1160	P+	A491+4	A	91	0.0593
1161	P+	A491+4	A	91	0.0508
1162	P+	A491+4	A	91	0
1163	P-	A491-1	A	91	0.0206
1164	P-	A491-1	A	91	0
1165	P-	A491-1	A	91	0.0156
1166	P-	A491-1	A	91	0.0085
1167	P-	A491-1	A	91	0
1168	P-	A491-1	A	91	0.0176
1169	P-	A491-1	A	91	0.0074
1170	P-	A491-2	A	91	0.0164
1171	P-	A491-2	A	91	0.0074
1172	P-	A491-2	A	91	0.0051
1173	P-	A491-2	A	91	0.005
1174	P-	A491-2	A	91	0.0106
1175	P-	A491-2	A	91	0
1176	P-	A491-2	A	91	0.0187
1177	P-	A491-3	A	91	0
1178	P-	A491-3	A	91	0
1179	P-	A491-3	A	91	0
1180	P-	A491-3	A	91	0
1181	P-	A491-3	A	91	0
1182	P-	A491-3	A	91	0.0283
1183	P-	A491-3	A	91	0
1184	P-	A491-4	A	91	0.0139
1185	P-	A491-4	A	91	0
1186	P-	A491-4	A	91	0
1187	P-	A491-4	A	91	0.0122
1188	P-	A491-4	A	91	0.0172
1189	P-	A491-4	A	91	0
1190	P+	A4MOCK+1	A	MOCK	0
1191	P+	A4MOCK+1	A	MOCK	0.0014
1192	P+	A4MOCK+1	A	MOCK	0.0957
1193	P+	A4MOCK+1	A	MOCK	0.0392
1194	P+	A4MOCK+1	A	MOCK	0
1195	P+	A4MOCK+1	A	MOCK	0.0765
1196	P+	A4MOCK+1	A	MOCK	0
1197	P+	A4MOCK+2	A	MOCK	0
1198	P+	A4MOCK+2	A	MOCK	0.0988
1199	P+	A4MOCK+2	A	MOCK	0
1200	P+	A4MOCK+2	A	MOCK	0.0624
1201	P+	A4MOCK+2	A	MOCK	0.0005
1202	P+	A4MOCK+2	A	MOCK	0
1203	P+	A4MOCK+2	A	MOCK	0
1204	P+	A4MOCK+3	A	MOCK	0
1205	P+	A4MOCK+3	A	MOCK	0.0345
1206	P+	A4MOCK+3	A	MOCK	0.0469
1207	P+	A4MOCK+3	A	MOCK	0.0381
1208	P+	A4MOCK+3	A	MOCK	0.065
1209	P+	A4MOCK+3	A	MOCK	0.0664
1210	P+	A4MOCK+3	A	MOCK	0
1211	P+	A4MOCK+4	A	MOCK	0
1212	P+	A4MOCK+4	A	MOCK	0
1213	P+	A4MOCK+4	A	MOCK	0.0799
1214	P+	A4MOCK+4	A	MOCK	0.0504
1215	P+	A4MOCK+4	A	MOCK	0
1216	P+	A4MOCK+4	A	MOCK	0.0399
1217	P+	A4MOCK+4	A	MOCK	0
1218	P-	A4MOCK-1	A	MOCK	0.0143
1219	P-	A4MOCK-1	A	MOCK	0.0046
1220	P-	A4MOCK-1	A	MOCK	0.0094
1221	P-	A4MOCK-1	A	MOCK	0.0123
1222	P-	A4MOCK-1	A	MOCK	0
1223	P-	A4MOCK-1	A	MOCK	0
1224	P-	A4MOCK-1	A	MOCK	0
1225	P-	A4MOCK-2	A	MOCK	0.0004
1226	P-	A4MOCK-2	A	MOCK	0.0009
1227	P-	A4MOCK-2	A	MOCK	0.0029
1228	P-	A4MOCK-2	A	MOCK	0.0286
1229	P-	A4MOCK-2	A	MOCK	0
1230	P-	A4MOCK-2	A	MOCK	0
1231	P-	A4MOCK-2	A	MOCK	0.0209
1232	P-	A4MOCK-3	A	MOCK	0
1233	P-	A4MOCK-3	A	MOCK	0.0167
1234	P-	A4MOCK-3	A	MOCK	0.0099
1235	P-	A4MOCK-3	A	MOCK	0
1236	P-	A4MOCK-3	A	MOCK	0.0112
1237	P-	A4MOCK-3	A	MOCK	0.0005
1238	P-	A4MOCK-3	A	MOCK	0.0133
1239	P-	A4MOCK-4	A	MOCK	0
1240	P-	A4MOCK-4	A	MOCK	0.0152
1241	P-	A4MOCK-4	A	MOCK	0.0139
1242	P-	A4MOCK-4	A	MOCK	0.0124
1243	P-	A4MOCK-4	A	MOCK	0
1244	P-	A4MOCK-4	A	MOCK	0.001
1245	P-	A4MOCK-4	A	MOCK	0.0225
1246	P+	A526+1	A	26	0.0693
1247	P+	A526+1	A	26	0
1248	P+	A526+1	A	26	0.0624
1249	P+	A526+1	A	26	0.0517
1250	P+	A526+1	A	26	0
1251	P+	A526+1	A	26	0.0006
1252	P+	A526+1	A	26	0
1253	P+	A526+2	A	26	0
1254	P+	A526+2	A	26	0
1255	P+	A526+2	A	26	0
1256	P+	A526+2	A	26	0
1257	P+	A526+3	A	26	0
1258	P+	A526+3	A	26	0.0488
1259	P+	A526+3	A	26	0
1260	P+	A526+3	A	26	0.0426
1261	P+	A526+3	A	26	0
1262	P+	A526+3	A	26	0
1263	P+	A526+4	A	26	0.05
1264	P+	A526+4	A	26	0.0538
1265	P+	A526+4	A	26	0.0179
1266	P+	A526+4	A	26	0
1267	P+	A526+4	A	26	0
1268	P+	A526+4	A	26	0
1269	P+	A526+4	A	26	0
1270	P-	A526-1	A	26	0
1271	P-	A526-1	A	26	0.0132
1272	P-	A526-1	A	26	0
1273	P-	A526-1	A	26	0
1274	P-	A526-1	A	26	0
1275	P-	A526-1	A	26	0
1276	P-	A526-1	A	26	0
1277	P-	A526-2	A	26	0
1278	P-	A526-2	A	26	0
1279	P-	A526-2	A	26	0
1280	P-	A526-2	A	26	0
1281	P-	A526-2	A	26	0
1282	P-	A526-2	A	26	0
1283	P-	A526-3	A	26	0.0045
1284	P-	A526-3	A	26	0.0096
1285	P-	A526-3	A	26	0
1286	P-	A526-3	A	26	0.015
1287	P-	A526-3	A	26	0
1288	P-	A526-3	A	26	0
1289	P-	A526-3	A	26	0.0153
1290	P-	A526-4	A	26	0.0212
1291	P-	A526-4	A	26	0
1292	P-	A526-4	A	26	0
1293	P-	A526-4	A	26	0
1294	P-	A526-4	A	26	0.0089
1295	P-	A526-4	A	26	0.0104
1296	P-	A526-4	A	26	0
1297	P+	A566+1	A	66	0
1298	P+	A566+1	A	66	0.105
1299	P+	A566+1	A	66	0
1300	P+	A566+2	A	66	0.0395
1301	P+	A566+2	A	66	0
1302	P+	A566+2	A	66	0
1303	P+	A566+3	A	66	0
1304	P+	A566+3	A	66	0.0765
1305	P+	A566+3	A	66	0
1306	P+	A566+3	A	66	0.0217
1307	P+	A566+3	A	66	0.0149
1308	P+	A566+4	A	66	0
1309	P+	A566+4	A	66	0.0491
1310	P-	A566-1	A	66	0.0223
1311	P-	A566-1	A	66	0
1312	P-	A566-1	A	66	0
1313	P-	A566-2	A	66	0
1314	P-	A566-2	A	66	0.0093
1315	P-	A566-3	A	66	0.0219
1316	P-	A566-3	A	66	0
1317	P-	A566-3	A	66	0.0151
1318	P-	A566-3	A	66	0.011
1319	P-	A566-3	A	66	0.0114
1320	P-	A566-4	A	66	0
1321	P-	A566-4	A	66	0.0083
1322	P-	A566-4	A	66	0
1323	P+	A5126+1	A	126	0.0304
1324	P+	A5126+1	A	126	0.0344
1325	P+	A5126+1	A	126	0
1326	P+	A5126+1	A	126	0.0101
1327	P+	A5126+1	A	126	0
1328	P+	A5126+1	A	126	0
1329	P+	A5126+1	A	126	0.0693
1330	P+	A5126+2	A	126	0
1331	P+	A5126+2	A	126	0
1332	P+	A5126+2	A	126	0
1333	P+	A5126+2	A	126	0
1334	P+	A5126+2	A	126	0.0294
1335	P+	A5126+2	A	126	0
1336	P+	A5126+2	A	126	0.0796
1337	P+	A5126+3	A	126	0.074
1338	P+	A5126+3	A	126	0
1339	P+	A5126+3	A	126	0.0662
1340	P+	A5126+3	A	126	0
1341	P+	A5126+3	A	126	0
1342	P+	A5126+3	A	126	0.0465
1343	P+	A5126+3	A	126	0.0649
1344	P+	A5126+4	A	126	0.0226
1345	P+	A5126+4	A	126	0.0519
1346	P+	A5126+4	A	126	0.0464
1347	P+	A5126+4	A	126	0
1348	P+	A5126+4	A	126	0
1349	P+	A5126+4	A	126	0.0389
1350	P+	A5126+4	A	126	0.068
1351	P-	A5126-1	A	126	0.0139
1352	P-	A5126-1	A	126	0.014
1353	P-	A5126-1	A	126	0
1354	P-	A5126-1	A	126	0
1355	P-	A5126-1	A	126	0.0202
1356	P-	A5126-1	A	126	0.0103
1357	P-	A5126-1	A	126	0.0151
1358	P-	A5126-2	A	126	0.0163
1359	P-	A5126-2	A	126	0
1360	P-	A5126-2	A	126	0.0251
1361	P-	A5126-2	A	126	0
1362	P-	A5126-2	A	126	0.0117
1363	P-	A5126-2	A	126	0.0059
1364	P-	A5126-2	A	126	0
1365	P-	A5126-3	A	126	0
1366	P-	A5126-3	A	126	0.0298
1367	P-	A5126-3	A	126	0
1368	P-	A5126-3	A	126	0
1369	P-	A5126-3	A	126	0.0122
1370	P-	A5126-3	A	126	0.023
1371	P-	A5126-3	A	126	0
1372	P-	A5126-4	A	126	0.0117
1373	P-	A5126-4	A	126	0.0119
1374	P-	A5126-4	A	126	0.0177
1375	P-	A5126-4	A	126	0.002
1376	P-	A5126-4	A	126	0.0087
1377	P-	A5126-4	A	126	0.012
1378	P-	A5126-4	A	126	0.013
1379	P+	A5235+1	A	235	0.0798
1380	P+	A5235+1	A	235	0.0606
1381	P+	A5235+1	A	235	0
1382	P+	A5235+1	A	235	0
1383	P+	A5235+1	A	235	0.0547
1384	P+	A5235+1	A	235	0
1385	P+	A5235+1	A	235	0
1386	P+	A5235+2	A	235	0.0696
1387	P+	A5235+2	A	235	0.0593
1388	P+	A5235+2	A	235	0
1389	P+	A5235+2	A	235	0.0351
1390	P+	A5235+2	A	235	0.0346
1391	P+	A5235+3	A	235	0.0527
1392	P+	A5235+3	A	235	0.0483
1393	P+	A5235+3	A	235	0
1394	P+	A5235+3	A	235	0
1395	P+	A5235+3	A	235	0
1396	P+	A5235+4	A	235	0.0834
1397	P+	A5235+4	A	235	0.1001
1398	P+	A5235+4	A	235	0
1399	P+	A5235+4	A	235	0
1400	P+	A5235+4	A	235	0
1401	P+	A5235+4	A	235	0
1402	P+	A5235+4	A	235	0
1403	P-	A5235-1	A	235	0.014
1404	P-	A5235-1	A	235	0
1405	P-	A5235-1	A	235	0
1406	P-	A5235-1	A	235	0
1407	P-	A5235-1	A	235	0.0157
1408	P-	A5235-2	A	235	0
1409	P-	A5235-2	A	235	0.0111
1410	P-	A5235-2	A	235	0
1411	P-	A5235-2	A	235	0.0097
1412	P-	A5235-2	A	235	0
1413	P-	A5235-2	A	235	0.0122
1414	P-	A5235-2	A	235	0
1415	P-	A5235-3	A	235	0
1416	P-	A5235-3	A	235	0.0005
1417	P-	A5235-3	A	235	0
1418	P-	A5235-3	A	235	0
1419	P-	A5235-3	A	235	0.0057
1420	P-	A5235-4	A	235	0
1421	P-	A5235-4	A	235	0.0159
1422	P-	A5235-4	A	235	0.0015
1423	P-	A5235-4	A	235	0.0188
1424	P-	A5235-4	A	235	0
1425	P-	A5235-4	A	235	0.0159
1426	P-	A5235-4	A	235	0
1427	P+	A5241+1	A	241	0.031
1428	P+	A5241+1	A	241	0.0669
1429	P+	A5241+1	A	241	0.0416
1430	P+	A5241+1	A	241	0
1431	P+	A5241+1	A	241	0
1432	P+	A5241+1	A	241	0
1433	P+	A5241+1	A	241	0
1434	P+	A5241+2	A	241	0.0208
1435	P+	A5241+2	A	241	0.0531
1436	P+	A5241+2	A	241	0
1437	P+	A5241+2	A	241	0.058
1438	P+	A5241+2	A	241	0.0129
1439	P+	A5241+3	A	241	0
1440	P+	A5241+3	A	241	0.0714
1441	P+	A5241+3	A	241	0
1442	P+	A5241+3	A	241	0.0443
1443	P+	A5241+3	A	241	0
1444	P+	A5241+3	A	241	0
1445	P+	A5241+3	A	241	0
1446	P+	A5241+4	A	241	0
1447	P+	A5241+4	A	241	0
1448	P+	A5241+4	A	241	0.049
1449	P-	A5241-1	A	241	0.015
1450	P-	A5241-1	A	241	0.0098
1451	P-	A5241-1	A	241	0.0031
1452	P-	A5241-1	A	241	0
1453	P-	A5241-1	A	241	0.0057
1454	P-	A5241-1	A	241	0
1455	P-	A5241-2	A	241	0.0237
1456	P-	A5241-2	A	241	0
1457	P-	A5241-2	A	241	0
1458	P-	A5241-2	A	241	0.0222
1459	P-	A5241-2	A	241	0
1460	P-	A5241-2	A	241	0
1461	P-	A5241-2	A	241	0.0251
1462	P-	A5241-3	A	241	0.0016
1463	P-	A5241-3	A	241	0
1464	P-	A5241-3	A	241	0
1465	P-	A5241-3	A	241	0.0214
1466	P-	A5241-3	A	241	0.0081
1467	P-	A5241-3	A	241	0.0191
1468	P-	A5241-4	A	241	0
1469	P-	A5241-4	A	241	0
1470	P-	A5241-4	A	241	0
1471	P-	A5241-4	A	241	0
1472	P-	A5241-4	A	241	0.0199
1473	P-	A5241-4	A	241	0.0083
1474	P-	A5241-4	A	241	0.0065
1475	P+	A5MOCK+1	A	MOCK	0.0803
1476	P+	A5MOCK+1	A	MOCK	0
1477	P+	A5MOCK+1	A	MOCK	0.0279
1478	P+	A5MOCK+1	A	MOCK	0
1479	P+	A5MOCK+1	A	MOCK	0
1480	P+	A5MOCK+1	A	MOCK	0.0211
1481	P+	A5MOCK+1	A	MOCK	0
1482	P+	A5MOCK+2	A	MOCK	0.0024
1483	P+	A5MOCK+2	A	MOCK	0.0262
1484	P+	A5MOCK+2	A	MOCK	0.0507
1485	P+	A5MOCK+2	A	MOCK	0.0506
1486	P+	A5MOCK+2	A	MOCK	0.0332
1487	P+	A5MOCK+2	A	MOCK	0.0377
1488	P+	A5MOCK+2	A	MOCK	0.0529
1489	P+	A5MOCK+3	A	MOCK	0.039
1490	P+	A5MOCK+3	A	MOCK	0.0165
1491	P+	A5MOCK+3	A	MOCK	0.0322
1492	P+	A5MOCK+3	A	MOCK	0.0144
1493	P+	A5MOCK+3	A	MOCK	0.0281
1494	P+	A5MOCK+3	A	MOCK	0.0536
1495	P+	A5MOCK+3	A	MOCK	0.0416
1496	P+	A5MOCK+4	A	MOCK	0.0406
1497	P+	A5MOCK+4	A	MOCK	0.0668
1498	P+	A5MOCK+4	A	MOCK	0.0652
1499	P+	A5MOCK+4	A	MOCK	0.0219
1500	P+	A5MOCK+4	A	MOCK	0
1501	P+	A5MOCK+4	A	MOCK	0.0278
1502	P+	A5MOCK+4	A	MOCK	0
1503	P-	A5MOCK-1	A	MOCK	0
1504	P-	A5MOCK-1	A	MOCK	0.026
1505	P-	A5MOCK-1	A	MOCK	0
1506	P-	A5MOCK-1	A	MOCK	0
1507	P-	A5MOCK-1	A	MOCK	0.0123
1508	P-	A5MOCK-1	A	MOCK	0
1509	P-	A5MOCK-1	A	MOCK	0
1510	P-	A5MOCK-2	A	MOCK	0.005
1511	P-	A5MOCK-2	A	MOCK	0
1512	P-	A5MOCK-2	A	MOCK	0
1513	P-	A5MOCK-2	A	MOCK	0.0117
1514	P-	A5MOCK-2	A	MOCK	0
1515	P-	A5MOCK-2	A	MOCK	0
1516	P-	A5MOCK-2	A	MOCK	0.0249
1517	P-	A5MOCK-4	A	MOCK	0.0137
1518	P-	A5MOCK-4	A	MOCK	0.0126
1519	P-	A5MOCK-4	A	MOCK	0.0103
1520	P-	A5MOCK-4	A	MOCK	0
1521	P-	A5MOCK-4	A	MOCK	0.0192
1522	P-	A5MOCK-4	A	MOCK	0.0002
1523	P-	A5MOCK-4	A	MOCK	0
1524	P+	A61+1	A	1	0.0573
1525	P+	A61+1	A	1	0.0688
1526	P+	A61+1	A	1	0
1527	P+	A61+1	A	1	0
1528	P+	A61+1	A	1	0.0512
1529	P+	A61+1	A	1	0.0898
1530	P+	A61+1	A	1	0
1531	P+	A61+2	A	1	0
1532	P+	A61+2	A	1	0.0036
1533	P+	A61+2	A	1	0.0381
1534	P+	A61+2	A	1	0.0669
1535	P+	A61+2	A	1	0.0231
1536	P+	A61+2	A	1	0.0948
1537	P+	A61+2	A	1	0.0603
1538	P+	A61+3	A	1	0.0802
1539	P+	A61+3	A	1	0.0716
1540	P+	A61+3	A	1	0.0164
1541	P+	A61+3	A	1	0.0576
1542	P+	A61+3	A	1	0.064
1543	P+	A61+3	A	1	0.0364
1544	P+	A61+3	A	1	0.0049
1545	P+	A61+4	A	1	0.0311
1546	P+	A61+4	A	1	0.0833
1547	P+	A61+4	A	1	0.0563
1548	P+	A61+4	A	1	0
1549	P+	A61+4	A	1	0.051
1550	P+	A61+4	A	1	0.075
1551	P+	A61+4	A	1	0.0798
1552	P-	A61-1	A	1	0
1553	P-	A61-1	A	1	0
1554	P-	A61-1	A	1	0.041
1555	P-	A61-1	A	1	0
1556	P-	A61-1	A	1	0
1557	P-	A61-1	A	1	0
1558	P-	A61-1	A	1	0
1559	P-	A61-2	A	1	0.0222
1560	P-	A61-2	A	1	0.0113
1561	P-	A61-2	A	1	0
1562	P-	A61-2	A	1	0.0216
1563	P-	A61-2	A	1	0
1564	P-	A61-2	A	1	0.0286
1565	P-	A61-2	A	1	0
1566	P-	A61-3	A	1	0.0232
1567	P-	A61-3	A	1	0.0098
1568	P-	A61-3	A	1	0
1569	P-	A61-3	A	1	0
1570	P-	A61-3	A	1	0.0287
1571	P-	A61-3	A	1	0
1572	P-	A61-3	A	1	0.0228
1573	P-	A61-4	A	1	0
1574	P-	A61-4	A	1	0
1575	P-	A61-4	A	1	0.0214
1576	P-	A61-4	A	1	0.0035
1577	P-	A61-4	A	1	0
1578	P-	A61-4	A	1	0.0046
1579	P-	A61-4	A	1	0
1580	P+	A634+1	A	34	0.0331
1581	P+	A634+1	A	34	0
1582	P+	A634+1	A	34	0
1583	P+	A634+1	A	34	0
1584	P+	A634+1	A	34	0.0247
1585	P+	A634+2	A	34	0
1586	P+	A634+2	A	34	0.0369
1587	P+	A634+2	A	34	0.0047
1588	P+	A634+2	A	34	0
1589	P+	A634+2	A	34	0
1590	P+	A634+3	A	34	0.0679
1591	P+	A634+3	A	34	0
1592	P+	A634+3	A	34	0.0432
1593	P+	A634+3	A	34	0.0277
1594	P+	A634+4	A	34	0.0443
1595	P+	A634+4	A	34	0.0407
1596	P+	A634+4	A	34	0
1597	P+	A634+4	A	34	0.0553
1598	P+	A634+4	A	34	0.0347
1599	P+	A634+4	A	34	0.0774
1600	P-	A634-1	A	34	0
1601	P-	A634-1	A	34	0
1602	P-	A634-1	A	34	0.0251
1603	P-	A634-1	A	34	0
1604	P-	A634-1	A	34	0.0238
1605	P-	A634-1	A	34	0
1606	P-	A634-2	A	34	0.0099
1607	P-	A634-2	A	34	0.0158
1608	P-	A634-2	A	34	0.006
1609	P-	A634-2	A	34	0.0129
1610	P-	A634-2	A	34	0
1611	P-	A634-2	A	34	0.0185
1612	P-	A666-3	A	66	0
1613	P-	A666-3	A	66	0
1614	P-	A666-3	A	66	0.0072
1615	P-	A666-3	A	66	0.008
1616	P-	A666-3	A	66	0.0185
1617	P-	A666-3	A	66	0.0044
1618	P-	A666-4	A	66	0
1619	P-	A666-4	A	66	0
1620	P-	A666-4	A	66	0
1621	P-	A666-4	A	66	0.0268
1622	P-	A666-4	A	66	0.0065
1623	P-	A666-4	A	66	0.0127
1624	P-	A666-4	A	66	0.0122
1625	P+	A658+1	A	58	0.0633
1626	P+	A658+1	A	58	0
1627	P+	A658+1	A	58	0.054
1628	P+	A658+1	A	58	0.0861
1629	P+	A658+1	A	58	0.078
1630	P+	A658+1	A	58	0.0111
1631	P+	A658+1	A	58	0
1632	P+	A658+2	A	58	0
1633	P+	A658+2	A	58	0
1634	P+	A658+2	A	58	0.0381
1635	P+	A658+2	A	58	0.0418
1636	P+	A658+2	A	58	0
1637	P+	A658+2	A	58	0.368
1638	P+	A658+3	A	58	0.0131
1639	P+	A658+3	A	58	0.0199
1640	P+	A658+3	A	58	0.0081
1641	P+	A658+3	A	58	0.0948
1642	P+	A658+3	A	58	0.083
1643	P+	A658+3	A	58	0
1644	P+	A658+4	A	58	0
1645	P+	A658+4	A	58	0.0481
1646	P+	A658+4	A	58	0
1647	P+	A658+4	A	58	0
1648	P+	A658+4	A	58	0
1649	P-	A658-1	A	58	0.0241
1650	P-	A658-1	A	58	0
1651	P-	A658-1	A	58	0
1652	P-	A658-1	A	58	0.019
1653	P-	A658-1	A	58	0.0054
1654	P-	A658-1	A	58	0.0263
1655	P-	A658-1	A	58	0
1656	P-	A658-2	A	58	0.0074
1657	P-	A658-2	A	58	0.0132
1658	P-	A658-2	A	58	0.0144
1659	P-	A658-2	A	58	0.0244
1660	P-	A658-2	A	58	0
1661	P-	A658-2	A	58	0
1662	P-	A658-3	A	58	0
1663	P-	A658-3	A	58	0
1664	P-	A658-3	A	58	0
1665	P-	A658-3	A	58	0.0466
1666	P-	A658-3	A	58	0
1667	P-	A658-3	A	58	0
1668	P-	A658-4	A	58	0
1669	P-	A658-4	A	58	0
1670	P-	A658-4	A	58	0.0327
1671	P-	A658-4	A	58	0
1672	P-	A658-4	A	58	0
1673	P+	A6119+1	A	119	0.0529
1674	P+	A6119+1	A	119	0
1675	P+	A6119+1	A	119	0.0591
1676	P+	A6119+1	A	119	0.1076
1677	P+	A6119+2	A	119	0
1678	P+	A6119+2	A	119	0.0416
1679	P+	A6119+2	A	119	0
1680	P+	A6119+2	A	119	0.0859
1681	P+	A6119+2	A	119	0
1682	P+	A6119+2	A	119	0
1683	P+	A6119+2	A	119	0.1013
1684	P+	A6119+3	A	119	0
1685	P+	A6119+3	A	119	0
1686	P+	A6119+3	A	119	0
1687	P+	A6119+4	A	119	0.0171
1688	P+	A6119+4	A	119	0.0366
1689	P+	A6119+4	A	119	0.0782
1690	P+	A6119+4	A	119	0
1691	P+	A6119+4	A	119	0.0625
1692	P+	A6119+4	A	119	0
1693	P-	A6119-1	A	119	0
1694	P-	A6119-1	A	119	0.0137
1695	P-	A6119-1	A	119	0
1696	P-	A6119-2	A	119	0.0145
1697	P-	A6119-2	A	119	0.0201
1698	P-	A6119-2	A	119	0
1699	P-	A6119-3	A	119	0.0191
1700	P-	A6119-3	A	119	0
1701	P-	A6119-3	A	119	0.0296
1702	P-	A6119-3	A	119	0.0187
1703	P-	A6119-4	A	119	0
1704	P-	A6119-4	A	119	0
1705	P-	A6119-4	A	119	0
1706	P-	A6119-4	A	119	0
1707	P+	A6127+1	A	127	0.1031
1708	P+	A6127+1	A	127	0
1709	P+	A6127+1	A	127	0
1710	P+	A6127+1	A	127	0
1711	P+	A6127+1	A	127	0.023
1712	P+	A6127+1	A	127	0.0667
1713	P+	A6127+1	A	127	0.0319
1714	P+	A6127+2	A	127	0.0691
1715	P+	A6127+2	A	127	0
1716	P+	A6127+2	A	127	0
1717	P+	A6127+2	A	127	0
1718	P+	A6127+2	A	127	0.0844
1719	P+	A6127+2	A	127	0.0326
1720	P+	A6127+2	A	127	0.1006
1721	P+	A6127+3	A	127	0.1125
1722	P+	A6127+3	A	127	0.0821
1723	P+	A6127+3	A	127	0
1724	P+	A6127+3	A	127	0
1725	P+	A6127+3	A	127	0.0984
1726	P+	A6127+3	A	127	0
1727	P+	A6127+3	A	127	0
1728	P+	A6127+4	A	127	0.0751
1729	P+	A6127+4	A	127	0
1730	P+	A6127+4	A	127	0.0422
1731	P+	A6127+4	A	127	0.0578
1732	P+	A6127+4	A	127	0.0349
1733	P-	A6127-1	A	127	0
1734	P-	A6127-1	A	127	0
1735	P-	A6127-1	A	127	0
1736	P-	A6127-1	A	127	0
1737	P-	A6127-1	A	127	0
1738	P-	A6127-1	A	127	0
1739	P-	A6127-1	A	127	0
1740	P-	A6127-2	A	127	0.029
1741	P-	A6127-2	A	127	0.0032
1742	P-	A6127-2	A	127	0.0172
1743	P-	A6127-2	A	127	0
1744	P-	A6127-2	A	127	0.0306
1745	P-	A6127-2	A	127	0
1746	P-	A6127-2	A	127	0
1747	P-	A6127-3	A	127	0
1748	P-	A6127-3	A	127	0
1749	P-	A6127-3	A	127	0.023
1750	P-	A6127-3	A	127	0.0072
1751	P-	A6127-3	A	127	0.0214
1752	P-	A6127-3	A	127	0.0051
1753	P-	A6127-3	A	127	0.0185
1754	P-	A6127-4	A	127	0.0082
1755	P-	A6127-4	A	127	0.0244
1756	P-	A6127-4	A	127	0.0116
1757	P-	A6127-4	A	127	0.007
1758	P-	A6127-4	A	127	0
1759	P+	A6135+1	A	135	0.0808
1760	P+	A6135+1	A	135	0
1761	P+	A6135+1	A	135	0
1762	P+	A6135+1	A	135	0.0601
1763	P+	A6135+1	A	135	0.0881
1764	P+	A6135+1	A	135	0.0758
1765	P+	A6135+1	A	135	0
1766	P+	A6135+2	A	135	0.0503
1767	P+	A6135+2	A	135	0
1768	P+	A6135+2	A	135	0.0805
1769	P+	A6135+2	A	135	0
1770	P+	A6135+2	A	135	0
1771	P+	A6135+2	A	135	0.0904
1772	P+	A6135+3	A	135	0
1773	P+	A6135+3	A	135	0.0609
1774	P+	A6135+3	A	135	0
1775	P+	A6135+3	A	135	0.0534
1776	P+	A6135+3	A	135	0.0684
1777	P+	A6135+3	A	135	0.0496
1778	P+	A6135+3	A	135	0
1779	P+	A6135+4	A	135	0.0563
1780	P+	A6135+4	A	135	0
1781	P+	A6135+4	A	135	0
1782	P+	A6135+4	A	135	0.0626
1783	P+	A6135+4	A	135	0.044
1784	P+	A6135+4	A	135	0.0553
1785	P+	A6135+4	A	135	0.0604
1786	P-	A6135-1	A	135	0
1787	P-	A6135-1	A	135	0.0024
1788	P-	A6135-1	A	135	0
1789	P-	A6135-1	A	135	0
1790	P-	A6135-1	A	135	0.0533
1791	P-	A6135-1	A	135	0.0028
1792	P-	A6135-1	A	135	0
1793	P-	A6135-2	A	135	0.0166
1794	P-	A6135-2	A	135	0.0075
1795	P-	A6135-2	A	135	0.0084
1796	P-	A6135-2	A	135	0.0124
1797	P-	A6135-2	A	135	0.0121
1798	P-	A6135-2	A	135	0.0109
1799	P-	A6135-2	A	135	0.0189
1800	P-	A6135-3	A	135	0.0286
1801	P-	A6135-3	A	135	0
1802	P-	A6135-3	A	135	0.0181
1803	P-	A6135-3	A	135	0.0101
1804	P-	A6135-3	A	135	0.0182
1805	P-	A6135-3	A	135	0
1806	P-	A6135-3	A	135	0.0209
1807	P-	A6135-4	A	135	0.023
1808	P-	A6135-4	A	135	0
1809	P-	A6135-4	A	135	0
1810	P-	A6135-4	A	135	0.0177
1811	P-	A6135-4	A	135	0.0225
1812	P-	A6135-4	A	135	0
1813	P-	A6135-4	A	135	0.0236
1814	P+	A6MOCK+1	A	MOCK	0.0205
1815	P+	A6MOCK+1	A	MOCK	0
1816	P+	A6MOCK+1	A	MOCK	0
1817	P+	A6MOCK+1	A	MOCK	0.001
1818	P+	A6MOCK+1	A	MOCK	0
1819	P+	A6MOCK+1	A	MOCK	0.055
1820	P+	A6MOCK+1	A	MOCK	0
1821	P+	A6MOCK+2	A	MOCK	0.0479
1822	P+	A6MOCK+2	A	MOCK	0.0748
1823	P+	A6MOCK+2	A	MOCK	0
1824	P+	A6MOCK+2	A	MOCK	0.0392
1825	P+	A6MOCK+2	A	MOCK	0.0623
1826	P+	A6MOCK+2	A	MOCK	0.0765
1827	P+	A6MOCK+2	A	MOCK	0.0132
1828	P+	A6MOCK+3	A	MOCK	0
1829	P+	A6MOCK+3	A	MOCK	0.0819
1830	P+	A6MOCK+3	A	MOCK	0.0069
1831	P+	A6MOCK+3	A	MOCK	0.0546
1832	P+	A6MOCK+3	A	MOCK	0.0733
1833	P+	A6MOCK+3	A	MOCK	0
1834	P+	A6MOCK+3	A	MOCK	0.0243
1835	P+	A6MOCK+4	A	MOCK	0
1836	P+	A6MOCK+4	A	MOCK	0
1837	P+	A6MOCK+4	A	MOCK	0.0013
1838	P+	A6MOCK+4	A	MOCK	0
1839	P+	A6MOCK+4	A	MOCK	0.0876
1840	P+	A6MOCK+4	A	MOCK	0.0708
1841	P+	A6MOCK+4	A	MOCK	0
1842	P-	A6MOCK-1	A	MOCK	0.0214
1843	P-	A6MOCK-1	A	MOCK	0
1844	P-	A6MOCK-1	A	MOCK	0
1845	P-	A6MOCK-1	A	MOCK	0.0072
1846	P-	A6MOCK-1	A	MOCK	0.0099
1847	P-	A6MOCK-1	A	MOCK	0.013
1848	P-	A6MOCK-1	A	MOCK	0
1849	P-	A6MOCK-2	A	MOCK	0
1850	P-	A6MOCK-2	A	MOCK	0
1851	P-	A6MOCK-2	A	MOCK	0.0204
1852	P-	A6MOCK-2	A	MOCK	0
1853	P-	A6MOCK-2	A	MOCK	0
1854	P-	A6MOCK-2	A	MOCK	0.0223
1855	P-	A6MOCK-2	A	MOCK	0
1856	P-	A6MOCK-3	A	MOCK	0
1857	P-	A6MOCK-3	A	MOCK	0.0175
1858	P-	A6MOCK-3	A	MOCK	0.0241
1859	P-	A6MOCK-3	A	MOCK	0.0035
1860	P-	A6MOCK-3	A	MOCK	0.0005
1861	P-	A6MOCK-3	A	MOCK	0
1862	P-	A6MOCK-3	A	MOCK	0.0171
1863	P-	A6MOCK-4	A	MOCK	0
1864	P-	A6MOCK-4	A	MOCK	0.0215
1865	P-	A6MOCK-4	A	MOCK	0
1866	P-	A6MOCK-4	A	MOCK	0
1867	P-	A6MOCK-4	A	MOCK	0.0105
1868	P-	A6MOCK-4	A	MOCK	0.0212
1869	P-	A6MOCK-4	A	MOCK	0
1870	P+	A79+1	A	9	0
1871	P+	A79+1	A	9	0
1872	P+	A79+1	A	9	0
1873	P+	A79+1	A	9	0
1874	P+	A79+1	A	9	0
1875	P+	A79+1	A	9	0.0778
1876	P+	A79+1	A	9	0.1829
1877	P+	A79+2	A	9	0
1878	P+	A79+2	A	9	0.092
1879	P+	A79+2	A	9	0
1880	P+	A79+2	A	9	0.136
1881	P+	A79+2	A	9	0
1882	P+	A79+2	A	9	0.0986
1883	P+	A79+2	A	9	0.1082
1884	P+	A79+3	A	9	0.108
1885	P+	A79+3	A	9	0
1886	P+	A79+3	A	9	0
1887	P+	A79+3	A	9	0.151
1888	P+	A79+3	A	9	0.1134
1889	P+	A79+3	A	9	0
1890	P+	A79+3	A	9	0
1891	P+	A79+4	A	9	0.1408
1892	P+	A79+4	A	9	0
1893	P+	A79+4	A	9	0.0854
1894	P+	A79+4	A	9	0
1895	P+	A79+4	A	9	0
1896	P+	A79+4	A	9	0.1258
1897	P+	A79+4	A	9	0
1898	P-	A79-1	A	9	0.0033
1899	P-	A79-1	A	9	0
1900	P-	A79-1	A	9	0.0361
1901	P-	A79-1	A	9	0.016
1902	P-	A79-1	A	9	0.0121
1903	P-	A79-1	A	9	0.0224
1904	P-	A79-1	A	9	0
1905	P-	A79-2	A	9	0
1906	P-	A79-2	A	9	0.0295
1907	P-	A79-2	A	9	0
1908	P-	A79-2	A	9	0.0193
1909	P-	A79-2	A	9	0.0246
1910	P-	A79-2	A	9	0
1911	P-	A79-2	A	9	0
1912	P-	A79-3	A	9	0.0158
1913	P-	A79-3	A	9	0.0259
1914	P-	A79-3	A	9	0
1915	P-	A79-3	A	9	0
1916	P-	A79-3	A	9	0
1917	P-	A79-3	A	9	0.0321
1918	P-	A79-3	A	9	0.0254
1919	P-	A79-4	A	9	0.0169
1920	P-	A79-4	A	9	0.0205
1921	P-	A79-4	A	9	0
1922	P-	A79-4	A	9	0
1923	P-	A79-4	A	9	0.0104
1924	P-	A79-4	A	9	0
1925	P-	A79-4	A	9	0.0277
1926	P+	A742+1	A	42	0
1927	P+	A742+1	A	42	0.0522
1928	P+	A742+1	A	42	0
1929	P+	A742+1	A	42	0
1930	P+	A742+1	A	42	0.1433
1931	P+	A742+1	A	42	0.0574
1932	P+	A742+1	A	42	0.1358
1933	P+	A742+2	A	42	0
1934	P+	A742+2	A	42	0.2403
1935	P+	A742+2	A	42	0
1936	P+	A742+2	A	42	0.0534
1937	P+	A742+2	A	42	0
1938	P+	A742+2	A	42	0
1939	P+	A742+2	A	42	0
1940	P+	A742+3	A	42	0.0868
1941	P+	A742+3	A	42	0
1942	P+	A742+3	A	42	0.1664
1943	P+	A742+3	A	42	0.1046
1944	P+	A742+3	A	42	0.1043
1945	P+	A742+3	A	42	0
1946	P+	A742+3	A	42	0
1947	P-	A742-1	A	42	0.0411
1948	P-	A742-1	A	42	0
1949	P-	A742-1	A	42	0
1950	P-	A742-1	A	42	0
1951	P-	A742-1	A	42	0.0209
1952	P-	A742-1	A	42	0.0151
1953	P-	A742-1	A	42	0.017
1954	P-	A742-2	A	42	0
1955	P-	A742-2	A	42	0.0358
1956	P-	A742-2	A	42	0
1957	P-	A742-2	A	42	0
1958	P-	A742-2	A	42	0.0173
1959	P-	A742-2	A	42	0.024
1960	P-	A742-2	A	42	0
1961	P-	A742-3	A	42	0
1962	P-	A742-3	A	42	0.023
1963	P-	A742-3	A	42	0
1964	P-	A742-3	A	42	0
1965	P-	A742-3	A	42	0
1966	P-	A742-3	A	42	0
1967	P-	A742-3	A	42	0
1968	P-	A742-4	A	42	0.0123
1969	P-	A742-4	A	42	0.0087
1970	P-	A742-4	A	42	0.0078
1971	P-	A742-4	A	42	0
1972	P-	A742-4	A	42	0.0098
1973	P-	A742-4	A	42	0.0076
1974	P-	A742-4	A	42	0.0155
1975	P+	A768+1	A	68	0
1976	P+	A768+1	A	68	0.1716
1977	P+	A768+1	A	68	0
1978	P+	A768+1	A	68	0
1979	P+	A768+1	A	68	0.1052
1980	P+	A768+1	A	68	0.1011
1981	P+	A768+2	A	68	0.0693
1982	P+	A768+2	A	68	0
1983	P+	A768+2	A	68	0.1086
1984	P+	A768+2	A	68	0.0426
1985	P+	A768+2	A	68	0
1986	P+	A768+2	A	68	0.211
1987	P+	A768+2	A	68	0
1988	P+	A768+3	A	68	0
1989	P+	A768+3	A	68	0
1990	P+	A768+3	A	68	0
1991	P+	A768+3	A	68	0
1992	P+	A768+3	A	68	0.008
1993	P+	A768+3	A	68	0.2981
1994	P+	A768+3	A	68	0
1995	P+	A768+4	A	68	0
1996	P+	A768+4	A	68	0.0321
1997	P+	A768+4	A	68	0.0307
1998	P+	A768+4	A	68	0.1517
[truncated: 5,128 more rows]

## Sheet: Figure 5
	Zalva1_log2FC	Phapo1_log2FC	Chame1_log2FC	Truan1_log2FC	Macpha1_log2FC	Parch1_log2FC	cumulated	curated_description	desc	isIn84
OG0000408	12.5016	4.66905	8.22021	6.71286	6.42516	4.8551	43.384		Pectate lyase.;;;Pectate lyase/Amb allergen;;Pectate lyase/Amb allergen;;Pectin lyase fold/virulence factor;;;	False
OG0005763	8.64736		11.4838	2.81672	11.9044	4.71991	39.5722		;Domain of unknown function DUF1565;;\N;;Pectin lyase fold/virulence factor;;;	False
OG0000852	6.58839	11.0395	6.3361	6.95733	1.73798	1.84854	34.5078		;Glycoside hydrolase, family 43;;Heterokaryon incompatibility;;;	False
OG0001775	0	6.36058	12.8112	6.01455	2.15771	6.30826	33.6523	Carbohydrate acetylesterase (CE12)	;Transcription factor domain, fungi;;\N;;Transcription factor domain, fungi;;SGNH hydrolase-type esterase domain;;;	True
OG0001393	4.72825	4.46791	8.46151	3.56597	2.5433	6.41484	30.1818		;GDSL lipase/esterase;;SGNH hydrolase-type esterase domain;;;	False
OG0005059	1.06899	2.96817	11.9941	1.22587	8.13597	4.41961	29.8127		;Rhamnogalacturonan lyase, domain III;;Rhamnogalacturonan lyase, domain II;;Carbohydrate-binding-like fold;;Galactose-binding domain-like;;Galactose mutarotase-like domain;;;	False
OG0001368	5.41382	2.81186	5.13389	4.10358	6.31362	4.65926	28.436		Alpha-L-arabinofuranosidase.;;;Cellulose-binding domain, fungal;;Glycoside hydrolase, family 62, arabinosidase;;Cellulose-binding domain, fungal;;Cellulose-binding domain, fungal;;Cellulose-binding domain, fungal;;Cellulose-binding domain, fungal;;Glycosyl hydrolase, five-bladed beta-propellor domain;;;	False
OG0000458	3.76894	0	13.1308	4.55475	2.69262	3.30653	27.4537		;Pectate lyase/Amb allergen;;Pectin lyase fold/virulence factor;;;	False
OG0001561	7.10199	2.98084	3.50534	6.03282	2.83333	2.9953	25.4496		;Rhamnogalacturonase B, N-terminal;;Rhamnogalacturonan lyase, domain III;;Rhamnogalacturonan lyase, domain II;;Carbohydrate-binding-like fold;;Galactose-binding domain-like;;Ribonuclease H-like domain;;Galactose mutarotase-like domain;;;	False
OG0000450	5.04785	6.88667		4.06943	4.80828	4.59338	25.4056		;Glycoside hydrolase, family 28;;Pectinesterase, catalytic;;Glycoside hydrolase, family 28;;Pectinesterase, active site;;Parallel beta-helix repeat;;Pectin lyase fold/virulence factor;;;	False
OG0001413	1.27428	3.28557	7.70327	3.74842	2.83862	6.41017	25.2603		;Glycoside hydrolase, family 43;;Low temperature requirement A;;Concanavalin A-like lectin/glucanase domain;;Glycosyl hydrolase, five-bladed beta-propellor domain;;;	False
OG0000572	1.4896	8.2717	6.32697	6.21872	0	2.75376	25.0607		;Glycoside hydrolase, family 5;;Glycoside hydrolase, catalytic core;;;	False
OG0006838	5.93924	3.66849		5.51186	4.20468	4.41348	23.7377		;Glycoside hydrolase, family 16;;Concanavalin A-like lectin/glucanase domain;;Pectin lyase fold/virulence factor;;;	False
OG0005487	0	10.9697	7.34597	2.54901		2.51356	23.3783		;Oxidoreductase, N-terminal;;Oxidoreductase, C-terminal;;\N;;\N;;;Dimeric dihydrodiol dehydrogenase;;Dimeric dihydrodiol dehydrogenase;;	False
OG0000227	1.12881	0	4.88267	4.67214	7.80911	4.42343	22.9162		;Cellulose-binding region, fungal;;Glycoside hydrolase, family 7;;Glycoside hydrolase, family 7;;Cellulose-binding region, fungal;;Glycoside hydrolase, family 7;;Cellulose-binding region, fungal;;Cellulose-binding region, fungal;;Cellulose-binding region, fungal;;Concanavalin A-like lectin/glucanase;;Cellulose-binding region, fungal;;;	False
OG0000044	1.51076	0.932063	3.88567	4.97384	7.4087	3.28989	22.0009		;Glycoside hydrolase, family 61;;Heterokaryon incompatibility;;;	False
OG0000641	4.7044	2.59534	1.14136	3.0855	3.9706	6.35077	21.848		;Glycoside hydrolase, family 12;;Glycoside hydrolase, family 12;;Concanavalin A-like lectin/glucanase;;;	False
OG0007139	0		11.5172	10.2799	0		21.797		;\N;;SGNH hydrolase-type esterase domain;;;	False
OG0000092	2.53918	0.779164	4.89807	3.69463	6.33785	3.31139	21.5603	Lytic cellulose monooxygenase (AA9)	;Glycoside hydrolase, family 61;;NmrA-like domain;;Zinc-binding domain;;\N;;;	True
OG0000380	2.27402	1.78649	4.85803	4.89149	4.58547	2.59676	20.9923		Histone-lysine N-methyltransferase.;;;Ankyrin;;Ankyrin;;Glycoside hydrolase, family 5;;Ankyrin;;Ankyrin;;Ankyrin;;Ankyrin;;Glycoside hydrolase, catalytic core;;;Ankyrin;;	False
OG0000411	1.27229	1.20835	6.71773	3.03161	6.23305	2.49557	20.9586		;Cytochrome P450;;Cellulose-binding domain, fungal;;\N;;Cytochrome P450, E-class, group IV;;Cytochrome P450, conserved site;;Cellulose-binding domain, fungal;;Cellulose-binding domain, fungal;;Cellulose-binding domain, fungal;;Cytochrome P450;;Alpha/Beta hydrolase fold;;Esterase, PHB depolymerase;;;Cytochrome P450;;	False
OG0007988	0		8.09692	9.29109		3.49459	20.8826		Mannan endo-1,4-beta-mannosidase.;;;Cellulose-binding domain, fungal;;Endoglucanase H/Glycosyl hydrolase family 26;;Glycoside hydrolase, family 26;;Cellulose-binding domain, fungal;;Carbohydrate binding module family 6;;Cellulose-binding domain, fungal;;Galactose-binding domain-like;;Glycoside hydrolase superfamily;;Cellulose-binding domain, fungal;;;	False
OG0001223	3.44803	3.18335	9.39675	1.58892	0	3.17847	20.7955		;Glycoside hydrolase, family 1;;Seryl-tRNA synthetase, class IIa;;Glycoside hydrolase, family 1;;Aminoacyl-tRNA synthetase, class II (G, H, P and S);;Seryl-tRNA synthetase, class IIa, N-terminal;;Seryl-tRNA synthetase, class IIa;;Aminoacyl-tRNA synthetase, class II;;tRNA-binding arm;;Six-hairpin glycosidase-like;;Glycoside hydrolase, catalytic core;;;Beta-glucosidase, lactase phlorizinhydrolase, …	False
OG0000366	1.11232	0	14.6207	2.36166	1.20013	1.25096	20.5458		;Protein kinase, core;;Cellulose-binding region, fungal;;Serine/threonine protein kinase-related;;Cellulose-binding region, fungal;;Serine/threonine protein kinase;;Cellulose-binding region, fungal;;Protein kinase, core;;Cellulose-binding region, fungal;;Protein kinase ATP binding, conserved site;;Cellulose-binding region, fungal;;Esterase, SGNH hydrolase-type;;Protein kinase-like;;Cellulose-bind…	False
OG0007626		4.05869	12.2485			4.00593	20.3131		;\N;;;	False
OG0006008	5.3999	1.24098	4.28698	6.23636	0	3.05961	20.2238		Glucan 1,4-alpha-glucosidase.;;;;von Willebrand factor and related coagulation proteins;;von Willebrand factor and related coagulation proteins;;	False
OG0000210	2.84663	0	8.0408	2.97286	2.40853	3.57193	19.8408		;Pectate lyase, catalytic;;Pectin lyase fold/virulence factor;;;	False
OG0000626	3.36788	0	6.63385	3.95229	2.3779	3.47974	19.8117		;Pectate lyase/Amb allergen;;Pectinesterase, catalytic;;Pectinesterase, active site;;Pectate lyase/Amb allergen;;Pectin lyase fold/virulence factor;;;	False
OG0000630	2.20177	0	1.93393	4.85645	7.69971	3.1033	19.7952		;Cellulose-binding domain, fungal;;1, 4-beta cellobiohydrolase;;1, 4-beta cellobiohydrolase;;Cellulose-binding domain, fungal;;Glycoside hydrolase, family 6, conserved site;;Glycoside hydrolase, family 6, conserved site;;Cellulose-binding domain, fungal;;Cellulose-binding domain, fungal;;1, 4-beta cellobiohydrolase;;Cellulose-binding domain, fungal;;;	False
OG0000284	1.45013	1.71263	2.9749	5.10828	4.44092	3.9948	19.6817		Endo-1,4-beta-xylanase.;;;Glycoside hydrolase, family 11;;Cellulose-binding domain, fungal;;Glycoside hydrolase, family 11;;Cellulose-binding domain, fungal;;Glycoside hydrolase, family 11, active site;;Glycoside hydrolase, family 11, active site;;Cellulose-binding domain, fungal;;Cellulose-binding domain, fungal;;Concanavalin A-like lectin/glucanase domain;;Cellulose-binding domain, fungal;;;	False
OG0001312	0.346069	0	6.65204	5.22209	4.73207	2.58451	19.5368		;;C-type lectin;;C-type lectin;;	False
OG0001571		0	6.30397	9.15398	3.9664	0	19.4243	Monocarboxylate transporter	;Major facilitator superfamily;;\N;;Major facilitator superfamily domain;;Major facilitator superfamily domain;;Beta-lactamase-like;;;Monocarboxylate transporter;;	True
OG0006028	0	7.64832	0	7.19038	4.07559	0	18.9143		;Methyltransferase type 11;;;	False
OG0001943	2.50411	0	3.87431	5.13804	5.41697	1.88642	18.8199		;Cellulose-binding domain, fungal;;Cellulose-binding domain, fungal;;Cellulose-binding domain, fungal;;Cellulose-binding domain, fungal;;Cellulose-binding domain, fungal;;;	False
OG0007354	0	1.37259	5.36949	6.75868		5.28905	18.7898		;;	False
OG0001118	0.64723	1.15982	6.72079	3.70381	2.00582	4.43448	18.672		;Glycoside hydrolase, family 43;;Galactose-binding like;;;	False
OG0002032	2.4183	2.13523	11.4675	1.63511	0.972253	0	18.6284		Arabinogalactan endo-1,4-beta-galactosidase.;;;Glycosyl hydrolase 53;;Glycoside hydrolase, catalytic core;;;	False
OG0001252	5.22908	1.53708	1.51661	4.51014	1.67308	3.85406	18.32		;Glycoside hydrolase, family 43;;Glycosyl hydrolase, five-bladed beta-propellor domain;;;	False
OG0005218	5.37122		5.64872	7.023			18.0429		;Cellulose-binding region, fungal;;Cellulose-binding region, fungal;;BNR repeat;;Cellulose-binding region, fungal;;Cellulose-binding region, fungal;;Cellulose-binding region, fungal;;Cellulose-binding region, fungal;;;C-type lectin;;C-type lectin;;	False
OG0005621	6.86292	0		7.22123		3.69048	17.7746		;Alpha-L-arabinofuranosidase B, arabinose-binding domain;;Alpha-L-arabinofuranosidase B, catalytic;;Alpha-L-arabinofuranosidase B, arabinose-binding domain;;Concanavalin A-like lectin/glucanase domain;;;	False
OG0008113			12.5553	4.8748			17.4301		;B3/B4 tRNA-binding domain;;\N;;B3/B4 tRNA-binding domain;;Glycoside hydrolase superfamily;;Phenylalanyl-tRNA synthetase, B3/B4;;;	False
OG0007032	6.02149	2.40615	4.46716		0	4.38451	17.2793		;;	False
OG0014061		0	9.95553			6.52033	16.4759		;Glucose/Sorbosone dehydrogenase;;Soluble quinoprotein glucose/sorbosone dehydrogenase;;;	False
OG0001920	0	2.01678	0	2.00837	12.3599	0	16.3851		;Histone H3;;Glycoside hydrolase, family 30;;Glycoside hydrolase, catalytic core;;;Beta-glucocerebrosidase;;	False
OG0000214	0.671306	0.843454	2.84999	3.70756	5.03623	3.26695	16.3755	Endo-xylanase (GH10)	Glucan 1,4-alpha-glucosidase.;;;Cellulose-binding region, fungal;;Glycoside hydrolase, family 10;;Glycoside hydrolase, family 10;;Cellulose-binding region, fungal;;Cellulose-binding region, fungal;;Glycoside hydrolase, family 10;;Cellulose-binding region, fungal;;Glycoside hydrolase, catalytic core;;Cellulose-binding region, fungal;;;von Willebrand factor and related coagulation proteins;;von Wil…	True
OG0004522	1.08129	4.50844	4.43594	4.06272	0	2.2824	16.3708		Acid--D-amino-acid ligases (peptide synthases).;;Acid--D-amino-acid ligases (peptide synthases).;;;;mRNA cleavage factor I subunit/CPSF subunit;;	False
OG0003628	2.43258	0	8.24103	3.27516	0	2.28665	16.2354		;General substrate transporter;;Sugar/inositol transporter;;Sugar transporter, conserved site;;Sugar transporter, conserved site;;Major facilitator superfamily domain;;Major facilitator superfamily domain;;Sugar/inositol transporter;;;Predicted transporter (major facilitator superfamily);;	False
OG0000486	1.76772	1.02845	0	0.840987	13.0552	-0.539296	16.153		;Methyltransferase type 12;;;	False
OG0007184		6.38195	7.58571	2.04847	0		16.0161		;Protein of unknown function DUF1680;;Six-hairpin glycosidase-like;;;	False
OG0002413	0	7.09318	0	0	0	8.86342	15.9566		;Quinoprotein amine dehydrogenase, beta chain-like;;;	False
OG0007621		0	13.1686	2.75009			15.9187		;;	False
OG0000536	4.51768	-1.31551		6.18909	0.772546	5.56719	15.731		;Peptidase M35, deuterolysin;;;	False
OG0001269	3.54421	2.59837	-1.10234	0.622274	5.55232	4.26645	15.4813		;Glycoside hydrolase, family 5;;Glycoside hydrolase, catalytic core;;;	False
OG0020607						15.0637	15.0637		;\N;;;	False
OG0006937		2.58431	8.03544		0	4.4401	15.0598		;Pectin lyase fold/virulence factor;;;	False
OG0001605	1.35569	11.4945		0.847657	0	1.28631	14.9841		;Protein of unknown function DUF3759;;;	False
OG0005612	2.90268	0	1.8459	3.41923	3.58947	3.19955	14.9568		;;Splicing coactivator SRm160/300, subunit SRm160 (contains PWI domain);;Splicing coactivator SRm160/300, subunit SRm160 (contains PWI domain);;	False
OG0002106	8.04577			1.01651	0	5.88954	14.9518		Exo-alpha-sialidase.;;Exo-alpha-sialidase.;;;;Chitinase;;	False
OG0007465	1.50074	9.18435	0		0	4.17507	14.8602		;;	False
OG0005539	0	0	13.3113	0.875835		0	14.1872		;;	False
OG0005212		9.42976		4.7518			14.1816		Acid phosphatase.;;Acid phosphatase.;;;Metallophosphoesterase;;Purple acid phosphatase-like, N-terminal;;;Purple acid phosphatase;;	False
OG0001512	0.694514		0	3.20597	7.25683	2.92846	14.0858		;;von Willebrand factor and related coagulation proteins;;von Willebrand factor and related coagulation proteins;;	False
OG0007260	7.5841		4.13807	2.32201			14.0442		;SUN;;;beta-1,6-N-acetylglucosaminyltransferase, contains WSC domain;;beta-1,6-N-acetylglucosaminyltransferase, contains WSC domain;;	False
OG0000990	1.34377	0.720499	6.78346	4.08753	0	1.068	14.0033		;;	False
OG0007201	1.86577	0		0.10423	6.20732	5.82589	14.0032		Cellulase.;;;Glycoside hydrolase, family 5;;Carbohydrate binding X2 domain;;Glycoside hydrolase, family 5, endoglucanase B;;Glycoside hydrolase superfamily;;Immunoglobulin E-set;;;	False
OG0001515	0	0.479817	4.74078	3.58395	2.43898	2.61963	13.8632		;Cellulose-binding domain, fungal;;Glycoside hydrolase, family 45;;Cellulose-binding domain, fungal;;Glycoside hydrolase, family 45;;Cellulose-binding domain, fungal;;Cellulose-binding domain, fungal;;RlpA-like double-psi beta-barrel domain;;Cellulose-binding domain, fungal;;;	False
OG0001284	0	0	14.3988	0.995984	0	-1.55696	13.8379		;;	False
OG0010750	4.13979			0	9.46347		13.6033		Glutathione transferase.;;;Glutathione S-transferase, C-terminal;;Glutathione S-transferase, C-terminal-like;;Glutathione S-transferase, C-terminal-like;;Thioredoxin-like fold;;;Glutathione S-transferase;;	False
OG0000464	2.46217	1.48645	4.19781	1.70907	1.45749	2.16929	13.4823		Beta-galactosidase.;;Beta-galactosidase.;;Beta-galactosidase.;;Beta-galactosidase.;;Beta-galactosidase.;;;General substrate transporter;;Glycoside hydrolase, family 35;;Beta-galactosidase, domain 2;;Beta-galactosidase, domain 3;;Beta-galactosidase jelly roll domain;;Glycoside hydrolase, family 35;;Sugar transporter, conserved site;;Major facilitator superfamily domain;;Beta-galactosidase, domain …	False
OG0007108	4.44998	1.23153	2.3413	2.70086	0	2.74324	13.4669	D-arabinono-1,4-lactone oxidase	D-arabinono-1,4-lactone oxidase.;;;FAD linked oxidase, N-terminal;;D-arabinono-1,4-lactone oxidase;;FAD-binding, type 2;;FAD-binding, type 2;;;D-arabinono-1, 4-lactone oxidase;;	True
OG0003654	0	0	7.43246	2.42072	0	3.59899	13.4522		;Exonuclease, RNase T/DNA polymerase III;;Domain of unknown function SprT-like;;Exonuclease;;Domain of unknown function SprT-like;;Ribonuclease H-like domain;;;SPRT-like metalloprotease;;	False
OG0009047			8.65966			4.70608	13.3657		Pectate lyase.;;;Pectate lyase/Amb allergen;;Pectate lyase/Amb allergen;;Pectin lyase fold/virulence factor;;;	False
OG0002444	3.46625	0		8.14976		1.71579	13.3318		;;	False
OG0010083	13.1915				0		13.1915		;Mitochondrial Rho-like;;P-loop containing nucleoside triphosphate hydrolase;;;	False
OG0001499	0	0		7.60159	0	5.37941	12.981		;;	False
OG0005273	1.56456	5.17566	1.99798	1.06715	0	3.10976	12.9151		With NAD() or NADP() as acceptor.;;With NAD() or NADP() as acceptor.;;With NAD() or NADP() as acceptor.;;With NAD() or NADP() as acceptor.;;With NAD() or NADP() as acceptor.;;With NAD() or NADP() as acceptor.;;With NAD() or NADP() as acceptor.;;With NAD() or NADP() as acceptor.;;With NAD() or NADP() as acceptor.;;With NAD() or NADP() as acceptor.;;With NAD() or NADP() as acceptor.;;With NAD() or …	False
OG0006669		0	6.47693	3.66207		2.748	12.887		Beta-galactosidase.;;Beta-galactosidase.;;Beta-galactosidase.;;Beta-galactosidase.;;Beta-galactosidase.;;;Glycoside hydrolase, family 2, immunoglobulin-like beta-sandwich;;Glycoside hydrolase, family 2, TIM barrel;;Glycosyl hydrolases family 2, sugar binding domain;;Glycoside hydrolase, family 2, active site;;Glycoside hydrolase, family 2, immunoglobulin-like beta-sandwich;;Galactose-binding doma…	False
OG0006749	9.19431	-1.18146	-1.34166	4.44846		1.654	12.7737		;;	False
OG0011820					12.6565	0	12.6565	Dimeric alpha-beta barrel	;Dimeric alpha-beta barrel;;;	True
OG0006139	9.25846	0.984634	0.970939	0	0	1.3269	12.5409		;;	False
OG0017160				4.32425	8.06951		12.3938		;;von Willebrand factor and related coagulation proteins;;von Willebrand factor and related coagulation proteins;;	False
OG0010235		1.20158		7.87587		3.26279	12.3402		Acid--D-amino-acid ligases (peptide synthases).;;Acid--D-amino-acid ligases (peptide synthases).;;;;von Willebrand factor and related coagulation proteins;;von Willebrand factor and related coagulation proteins;;	False
OG0001414	0	0	2.07922	4.39683	3.76506	1.93815	12.1793		;;	False
OG0000282	0.497238	0.760136	3.46783	5.68077	0	1.7729	12.1789		;Glycoside hydrolase, clan GH-D;;Glycoside hydrolase, family 27;;Glycoside hydrolase, clan GH-D;;Glycoside hydrolase, catalytic core;;;Alpha-D-galactosidase (melibiase);;	False
OG0012688				5.67531	6.47249		12.1478		;Pectate lyase/Amb allergen;;Pectate lyase/Amb allergen;;Pectin lyase fold/virulence factor;;;	False
OG0005172	1.68173	3.96596	1.46294	2.53061	0	2.49513	12.1364		;Glycosyl hydrolase, family 88;;Six-hairpin glycosidase-like;;;	False
OG0006536	2.35541	0	3.2713	2.65	3.83115	0	12.1079		Alpha-glucosidase.;;Alpha-glucosidase.;;;Glycoside hydrolase, family 31;;Glycoside hydrolase, catalytic core;;;Glucosidase II catalytic (alpha) subunit and related enzymes, glycosyl hydrolase family 31;;Glucosidase II catalytic (alpha) subunit and related enzymes, glycosyl hydrolase family 31;;Glucosidase II catalytic (alpha) subunit and related enzymes, glycosyl hydrolase family 31;;	False
OG0016198			12.0653	0			12.0653		;Protein of unknown function DUF1962;;Protein of unknown function DUF1962;;;	False
OG0001042	2.13386	0	1.3032	1.86303	6.75805	0	12.0581		;Pyridine nucleotide-disulphide oxidoreductase, FAD/NAD(P)-binding domain;;Alpha/beta hydrolase fold-1;;FAD-dependent pyridine nucleotide-disulphide oxidoreductase;;Pyridine nucleotide-disulphide oxidoreductase, class-II;;\N;;Alpha/Beta hydrolase fold;;;	False
OG0001857	6.13394	0	0	1.17107	0	4.68698	11.992		;Cyclin-like F-box;;Cyclin-like F-box;;nan;;;	False
OG0008259				5.30243	5.47347	1.19295	11.9689		;EGF-like, conserved site;;EGF-like, conserved site;;Epidermal growth factor-like domain;;;	False
OG0000694	2.27407	0.707532	1.2169	1.54247	2.22211	3.97538	11.9385		;;	False
OG0003606	1.69409	0	2.57174	0	3.37269	4.24945	11.888		;WD40 repeat;;Cdc20/Fizzy;;WD40 repeat;;WD40 repeat;;WD40 repeat;;WD40 repeat;;WD40 repeat;;WD40 repeat;;WD40 repeat-like;;;Anaphase promoting complex, Cdc20, Cdh1, and Ama1 subunits;;Anaphase promoting complex, Cdc20, Cdh1, and Ama1 subunits;;	False
OG0007217	0	0		4.29104		7.59509	11.8861		;Cellulose-binding region, fungal;;Cellulose-binding region, fungal;;Cellulose-binding region, fungal;;Cellulose-binding region, fungal;;Cellulose-binding region, fungal;;Cellulose-binding region, fungal;;;	False
OG0008685					11.8562		11.8562		;;	False
OG0002135	1.51373	1.77017	2.42304	1.98874	0	4.0363	11.732		;Glycoside hydrolase, family 3, N-terminal;;Glycoside hydrolase, family 3, N-terminal;;Glycoside hydrolase, family 3, C-terminal;;Carbohydrate-binding;;Glycoside hydrolase, catalytic core;;Glycoside hydrolase, family 3, C-terminal;;;	False
OG0036584					11.5688		11.5688		;;	False
OG0008794	11.4948			0			11.4948		;;	False
OG0005492	3.29749	0	0	3.11169	2.71933	2.3038	11.4323		;Zinc finger, C2H2;;Zinc finger, C2H2;;Zinc finger, C2H2;;Zinc finger, C2H2-like;;\N;;;FOG: Zn-finger;;	False
OG0008171		0		4.69393		6.67584	11.3698		;Lipase, GDSL;;Esterase, SGNH hydrolase-type;;;	False
OG0011323		0	11.2577				11.2577		Glucan 1,4-alpha-glucosidase.;;;;von Willebrand factor and related coagulation proteins;;von Willebrand factor and related coagulation proteins;;	False
OG0011858			6.16013			5.01121	11.1713		;;	False
OG0033000				11.1587			11.1587		;;	False
OG0005397	0	2.50718		2.11403	3.04668	3.33755	11.0054		;Pectinesterase;;Pectin lyase-like;;;Scaffold protein Shank and related SAM domain proteins;;	False
OG0008804			10.9413				10.9413		;;	False
OG0009757					10.9044		10.9044		Ornithine--oxo-acid aminotransferase.;;Ornithine--oxo-acid aminotransferase.;;;Aminotransferase class-III;;Pyridoxal phosphate-dependent transferase;;;Ornithine aminotransferase;;	False
OG0019303			10.8595				10.8595		;;	False
OG0005361	1.09237		0	3.51226	0	6.19548	10.8001		;Tryptophan synthase beta subunit-like PLP-dependent enzyme;;Tryptophan synthase beta subunit-like PLP-dependent enzyme;;\N;;1-aminocyclopropane-1-carboxylate deaminase;;;	False
OG0000515	0	0	1.33061	7.42003	0	2.01684	10.7675		;Oxidoreductase FAD/NAD(P)-binding;;Ferric reductase-like transmembrane component, N-terminal;;;Ferric reductase, NADH/NADPH oxidase and related proteins;;Ferric reductase, NADH/NADPH oxidase and related proteins;;	False
OG0002551	0			0	4.45096	6.25989	10.7108		;Glycoside hydrolase, family 28;;Pectin lyase fold/virulence factor;;;	False
OG0023049			10.696				10.696		;;	False
OG0007250	1.70314	4.46637		0.880545	1.38342	2.13431	10.5678		;Rhamnogalacturonan lyase, domain III;;Rhamnogalacturonan lyase, domain II;;Carbohydrate-binding-like fold;;Galactose-binding domain-like;;Galactose mutarotase-like domain;;;	False
OG0011898	0	10.5486					10.5486		;Six-hairpin glycosidase-like;;;	False
OG0017126			10.4175				10.4175		;Cyanovirin-N;;Cyanovirin-N;;;	False
OG0002553		1.54712		8.8158	0	0	10.3629		;\N;;\N;;;	False
OG0005375	0	0	10.3138				10.3138		;Myosin head, motor domain;;Myosin tail;;Myosin, N-terminal, SH3-like;;IQ motif, EF-hand binding site;;Myosin head, motor domain;;Myosin head, motor domain;;P-loop containing nucleoside triphosphate hydrolase;;\N;;;Myosin class II heavy chain;;	False
OG0005378	0	0	10.2904		0	0	10.2904		;PAN-4 domain;;;	False
OG0007214		0.315905		4.24446	0	5.6985	10.2589		;;	False
OG0002258	0.48011	0	11.8185	0	0	-2.0509	10.2477		;\N;;Globin-like;;;	False
OG0007744		0	10.24	0		0	10.24		Oxidoreductases.;;;Haem peroxidase, animal;;Haem peroxidase, animal;;Haem peroxidase;;;Peroxidase/oxygenase;;	False
OG0008767		0		5.26806		4.92102	10.1891		;Cutinase;;;	False
OG0000177	3.04461		3.26738	3.0681	0.794581	0	10.1747		;Peptidase S8/S53 domain;;Protease-associated domain, PA;;Peptidase S8A, DUF1034 C-terminal;;Peptidase S8, subtilisin, Asp-active site;;Peptidase S8, subtilisin, His-active site;;Peptidase S8, subtilisin, Ser-active site;;\N;;Peptidase S8/S53 domain;;;Subtilisin kexin isozyme-1/site 1 protease, subtilase superfamily;;	False
OG0000677	0.701967	2.60841	5.64499	1.80535	0	-0.637456	10.1233		;Amidohydrolase 2;;Immunoglobulin/albumin-binding;;;Predicted metal-dependent hydrolase of the TIM-barrel fold;;	False
OG0021543					10.0936		10.0936		;;	False
OG0002491	6.12546	0		1.31113	2.56009	0	9.99668		Glucan 1,4-alpha-glucosidase.;;;Rare lipoprotein A;;Pollen allergen/expansin, C-terminal;;Barwin-related endoglucanase;;;Ca2+modulated nonselective cation channel polycystin;;Ca2+modulated nonselective cation channel polycystin;;	False
OG0009450	1.20604	0		8.76351		0	9.96955		;;	False
OG0000335	1.46658	0	5.03458	1.62933	1.75482	0	9.8853	Neutral Zn metallopeptidase (M43B)	Histone acetyltransferase.;;;Peptidase M43B, pregnancy-associated plasma-A;;Peptidase M, neutral zinc metallopeptidases, zinc-binding site;;;Transcription regulator XNP/ATRX, DEAD-box superfamily;;	True
OG0000987	3.52061	1.38434	2.85286	1.17547	0	0.943883	9.87716		;Hexokinase, N-terminal;;Carbohydrate binding module family 6;;Hexokinase, C-terminal;;Glycoside hydrolase, family 43;;Carbohydrate binding module family 6;;Cellulose binding, type IV;;Galactose-binding domain-like;;\N;;Glycosyl hydrolase, five-bladed beta-propellor domain;;;Hexokinase;;	False
OG0007569	4.59035	2.52784	0	0	0	2.74731	9.8655		;Glycoside hydrolase, family 16;;Concanavalin A-like lectin/glucanase;;;Nucleolar GTPase/ATPase p130;;	False
OG0008140	0		9.86398	0	0		9.86398		;AhpD-like;;;	False
OG0020846			9.78658				9.78658		;;	False
OG0011052					9.7756		9.7756		;\N;;;	False
OG0018000			9.73283				9.73283		;Fucose-specific lectin;;\N;;;	False
OG0006390	1.23332	0.688936	0.97031	4.02249	0	2.78083	9.69589		;;	False
OG0008728	0		0			9.66359	9.66359		;;	False
OG0008996		0	0	1.3795		8.25157	9.63107		;Protein of unknown function DUF4360;;;	False
OG0012332			9.5614				9.5614		;;Vacuolar protein sorting-associated protein;;	False
OG0001337	0	0	2.43562	1.7933	0	5.31901	9.54792		D-xylose 1-dehydrogenase (NADP).;;;Aldo/keto reductase;;Aldo/keto reductase;;Aldo/keto reductase;;Aldo/keto reductase;;Aldo/keto reductase;;Aldo/keto reductase;;Aldo/keto reductase;;;Aldo/keto reductase family proteins;;	False
OG0000252	1.95782	1.02495	0	2.116	0	4.4443	9.54308		;Zn(2)-C6 fungal-type DNA-binding domain;;Glycoside hydrolase, family 28;;Transcription factor domain, fungi;;Zn(2)-C6 fungal-type DNA-binding domain;;Glycoside hydrolase, family 28;;Zn(2)-C6 fungal-type DNA-binding domain;;Zn(2)-C6 fungal-type DNA-binding domain;;Transcription factor domain, fungi;;Pectin lyase fold/virulence factor;;Zn(2)-C6 fungal-type DNA-binding domain;;;	False
OG0026252					9.53986		9.53986		;Acyl-CoA N-acyltransferase;;;	False
OG0005261	2.2892	0.895904	1.89066	2.1293	0	2.32364	9.52872		;\N;;;	False
OG0033684	9.48299						9.48299		;;	False
OG0007165	2.11117	0		1.25261	4.08719	1.99906	9.45003		;;	False
OG0000921	1.8216	0.599501	0	2.31385	0	4.68518	9.42013		;Guanine-specific ribonuclease N1/T1;;Ribonuclease/ribotoxin;;;	False
OG0000204	1.97244	0.995603	1.48176	2.06857	0	2.87064	9.38902		;Cutinase, monofunctional;;Cutinase;;;	False
OG0012445			6.48761	2.72222			9.20983		;;	False
OG0029680		0				9.17602	9.17602		;;	False
OG0003827	3.08348	0	0	2.44221	0	3.64308	9.16877		;MFS general substrate transporter;;;	False
OG0000721	0	1.58062	3.74204	-0.124341	2.88029	1.08812	9.16673	Carbohydrate esterase (CE1)	;Glucose-methanol-choline oxidoreductase, N-terminal;;Glucose-methanol-choline oxidoreductase, C-terminal;;Glucose-methanol-choline oxidoreductase, N-terminal;;\N;;Alpha/Beta hydrolase fold;;\N;;;Glucose dehydrogenase/choline dehydrogenase/mandelonitrile lyase (GMC oxidoreductase family);;	True
OG0001204	3.42182	0	1.70058	1.69411	0	2.28349	9.10001		Glucan 1,3-beta-glucosidase.;;;Galactose oxidase/kelch, beta-propeller;;Glycoside hydrolase superfamily;;;	False
OG0019407						9.09912	9.09912		;;	False
OG0009204	9.45552	0		-2.00159		1.52046	8.97439		;;	False
OG0006996	3.38632	0	0	2.10565		3.43225	8.92422		;;	False
OG0000430	1.17127	0	4.22172	1.99238	0	1.53715	8.92251		;Lactonase, 7-bladed beta propeller;;Cytochrome cd1-nitrite reductase-like, haem d1 domain;;Cytidine deaminase-like;;;	False
OG0003738	0	7.74148	0	1.1791	0	0	8.92059		;Biotin/lipoate A/B protein ligase;;Lipoyltransferase and lipoate-protein ligase;;Galactose oxidase/kelch, beta-propeller;;;Lipoate-protein ligase A;;	False
OG0025806			8.87488				8.87488		;Ankyrin repeat-containing domain;;\N;;Ankyrin repeat;;Ankyrin repeat;;Ankyrin repeat-containing domain;;Ankyrin repeat;;Ankyrin repeat-containing domain;;P-loop containing nucleoside triphosphate hydrolase;;;Ankyrin;;	False
OG0002080	3.88853	0.304424	2.39768	1.4506	0	0.823511	8.86474		;;Serine/threonine protein kinase;;	False
OG0000344	0.420748	0.670115	6.37013	-0.0577597	0	1.42096	8.8242		;Cutinase;;Lipase, active site;;;	False
OG0005197	6.82393	0.24315	0	1.69326		0	8.76034		;;C-type lectin;;C-type lectin;;	False
OG0036649					8.74676		8.74676		;;	False
OG0000336	1.175	0.567294	4.59111	0.513741	1.25727	0.626112	8.73053		Choline dehydrogenase.;;;Cellulose-binding region, fungal;;Cellulose-binding region, fungal;;Glucose-methanol-choline oxidoreductase, C-terminal;;FAD-dependent pyridine nucleotide-disulphide oxidoreductase;;Cellulose-binding region, fungal;;Cellulose-binding region, fungal;;Glucose-methanol-choline oxidoreductase, N-terminal;;Carbohydrate-binding family 9/cellobiose dehydrogenase, cytochrome;;Cel…	False
OG0005790	0	2.53064	0	3.49971	0	2.69632	8.72667		;PAK-box/P21-Rho-binding;;PAK-box/P21-Rho-binding;;;Splicing coactivator SRm160/300, subunit SRm300;;	False
OG0006436	0	0	7.71394	0	0	0.992889	8.70683		;;	True
OG0000205	2.05473	0	3.02779	1.94354	0	1.6504	8.67645		;Transcription factor, MADS-box;;Transcription factor, MADS-box;;Glycoside hydrolase, family 43;;Transcription factor, MADS-box;;Transcription factor, MADS-box;;Transcription factor, MADS-box;;;MADS box transcription factor;;	False
OG0012605		8.63108				0	8.63108		;Ankyrin;;Ankyrin;;Ankyrin;;Ankyrin;;Ankyrin;;Ankyrin;;;FOG: Ankyrin repeat;;	False
OG0000945	0	0	2.67389	3.17056	1.62065	1.0988	8.56391		;General substrate transporter;;Glycoside hydrolase, family 43;;Sugar transporter, conserved site;;Major facilitator superfamily domain;;Major facilitator superfamily domain;;Glycosyl hydrolase, five-bladed beta-propellor domain;;Sugar/inositol transporter;;;Predicted transporter (major facilitator superfamily);;	False
OG0006338	2.41445	0	2.87742	0	0	3.22109	8.51296		;;	False
OG0014452		8.50177				0	8.50177		;;	False
OG0009327		0	8.49741	0	0	0	8.49741		;Indoleamine 2,3-dioxygenase;;\N;;;	False
OG0001175	1.15387	1.11873	2.18173	1.56717	0	2.47237	8.49387		Aldose 1-epimerase.;;;Aldose 1-epimerase;;Glycoside hydrolase-type carbohydrate-binding;;;Predicted mutarotase;;	False
OG0001341	0	0	0	8.44679			8.44679		;Ricin B lectin;;Ricin B lectin;;Ricin B lectin;;Thaumatin, pathogenesis-related;;Ricin B-related lectin;;;	False
OG0008511			3.97272	4.4601			8.43282		;;	False
OG0002012	0.427397	0	3.88689	4.09318	0	0	8.40747		;;	False
OG0000645	0.93779	1.57131	0	2.02842	1.74834	2.10789	8.39375		;;	False
OG0007162	0	0.791975	3.38188	4.20554			8.37939		;;	False
OG0000023	1.16684	1.9533	1.53779	3.04737	0	0.637223	8.34253		;General substrate transporter;;Transcription factor domain, fungi;;Major facilitator superfamily domain;;Major facilitator superfamily domain;;Sugar/inositol transporter;;;Predicted transporter (major facilitator superfamily);;	False
OG0000289	1.77546	4.82437		2.08237	0	-0.35586	8.32634		;Short-chain dehydrogenase/reductase SDR;;Zn(2)-C6 fungal-type DNA-binding domain;;\N;;;Dehydrogenases with different specificities (related to short-chain alcohol dehydrogenases);;	False
OG0000769	1.71469		0.84802	3.10883	2.64821		8.31975		Chitinase.;;;;	False
OG0001501	2.40203			2.72763	0	3.18268	8.31235		;;	False
OG0011022	0		8.26787				8.26787		;Pyruvate kinase, beta-barrel-like;;;	False
OG0036201		8.24787					8.24787		;;	False
OG0005760	0	0	5.97683	2.25275	0	0	8.22958		;General substrate transporter;;Major facilitator superfamily;;MFS general substrate transporter;;;Inorganic phosphate transporter;;	False
OG0029027					8.22493		8.22493		;Zinc finger, RING-type;;Zinc finger, RING-type;;Zinc finger, RING-type;;Zinc finger, RING-CH-type;;\N;;;	False
OG0006791	5.27036	0	0	1.85858	0	1.07858	8.20752		;\N;;;	False
OG0008799	0	0	8.16604			0	8.16604		;;	False
OG0005974	1.11702	1.06021	0	3.93979	0	2.00655	8.12357		;Ankyrin repeat-containing domain;;Ankyrin repeat;;Ankyrin repeat-containing domain;;Ankyrin repeat;;Ankyrin repeat-containing domain;;Translation protein SH3-like domain;;Nucleic acid-binding, OB-fold;;;Ankyrin;;	False
OG0001392	1.81502	0	3.36716	1.67802	0	1.25272	8.11292		;GNS1/SUR4 membrane protein;;;Fatty acyl-CoA elongase/Polyunsaturated fatty acid specific elongation enzyme;;	False
OG0004502	0	0	8.10756	0	0	0	8.10756		UDP-N-acetylglucosamine--dolichyl-phosphate N-acetylglucosaminephosphotransferase.;;;Glycosyl transferase, family 4;;\N;;JmjC domain;;JmjC domain;;\N;;;Glycosyltransferase;;	False
OG0001897	1.26489	0	2.68303	1.22977	0	2.91426	8.09195		Ribonucleoside-diphosphate reductase.;;Ribonucleoside-diphosphate reductase.;;;Ribonucleotide reductase small subunit;;Ribonucleotide reductase small subunit, acitve site;;Ferritin-like superfamily;;;Ribonucleotide reductase, beta subunit;;	False
OG0000506	0	0.602836	1.27712	3.54115	1.83693	0.808407	8.06644		;Phosphate transporter;;Cobalamin (vitamin B12) biosynthesis CobW-like;;Cobalamin (vitamin B12) biosynthesis CobW-like, C-terminal;;Cobalamin (vitamin B12) biosynthesis CobW-like, C-terminal;;;Naﳸ� symporter;;	False
OG0003412	0	0	0	2.38556	3.1489	2.53081	8.06527		;Kinesin motor domain;;Kinesin motor domain;;Kinesin motor domain;;Kinesin motor domain;;RuvA domain 2-like;;P-loop containing nucleoside triphosphate hydrolase;;;Kinesin-like protein;;	False
OG0000402	1.83954	0	4.44371	-0.045171	0	1.81849	8.05657		;Short-chain dehydrogenase/reductase SDR;;AMP-dependent synthetase and ligase;;NAD(P)-binding;;;Predicted short chain-type dehydrogenase;;	False
OG0001243	1.88355	0	0.906906	1.84568	0	3.41137	8.04751		;Ctr copper transporter;;;Copper transporter;;	False
OG0008311		8.02376					8.02376		;Pyridine nucleotide-disulphide oxidoreductase, NAD-binding domain;;Pyridine nucleotide-disulphide oxidoreductase, FAD/NAD(P)-binding domain;;\N;;;NADH-dehydrogenase (ubiquinone);;	False
OG0006362	1.70394	0	0	2.63824	0	3.66092	8.0031		;Endoplasmic reticulum, targeting sequence;;;FOG: Low-complexity;;	False
OG0000316	1.08952	0	1.8379	0.713047	3.68448	0.655177	7.98012		;Chloroperoxidase;;Zinc finger, C2H2-type;;Chloroperoxidase;;Zinc finger, C2H2-like;;Zinc finger, C2H2-type;;Zinc finger, C2H2-type;;Chloroperoxidase;;;FOG: Zn-finger;;	False
OG0012438			7.94947				7.94947		;\N;;Siderophore biosynthesis protein, conserved domain;;Acyl-CoA N-acyltransferase;;;	False
OG0000229	3.26415	0.820067	0	2.70164	0.691978	0.462506	7.94034		;Aspartic peptidase;;Protein of unknown function DUF775;;Aspartic peptidase;;Aspartic peptidase, active site;;Aspartic peptidase domain;;;Aspartyl protease;;	False
OG0006010	1.18495	0	0	8.68053		-1.95949	7.90599		;;	False
OG0020827					7.89642		7.89642		;;	False
OG0005338	0	0	0	3.77181	1.72129	2.39002	7.88312		;;MORC family ATPases;;	False
OG0000476	1.03061	3.70334	0.491962	1.89915	0	0.739393	7.86445		;Fatty acid desaturase, type 1, N-terminal;;Tetracycline resistance protein, TetB;;Fatty acid desaturase, type 1;;Major facilitator superfamily MFS-1;;Major facilitator superfamily;;Sugar transporter, conserved site;;MFS general substrate transporter;;;Synaptic vesicle transporter SVOP and related transporters (major facilitator superfamily);;	False
OG0007747	5.7339	0		0.703058		1.41716	7.85412		;;	False
OG0007619	4.29385	0		3.5231	0	0	7.81695		Cholinesterase.;;;Carboxylesterase, type B;;Carboxylesterase, type B;;;Carboxylesterase and related proteins;;	False
OG0005285	0.444968		3.06776	2.34803	0	1.94068	7.80144		Dolichyl-phosphate-mannose-glycolipid alpha-mannosyltransferase.;;;ALG3;;;Mannosyltransferase;;	False
OG0014245			7.74402				7.74402		;;	True
OG0000763	1.99568	1.04906	0	2.16931	0	2.52123	7.73528		Exo-alpha-sialidase.;;Exo-alpha-sialidase.;;;Phosphopantetheine attachment site;;;Ca2+modulated nonselective cation channel polycystin;;Ca2+modulated nonselective cation channel polycystin;;	False
OG0001164	1.76188	0	0.505313	3.72281		1.73614	7.72614		;NAD-dependent epimerase/dehydratase;;Methyltransferase type 11;;NAD(P)-binding;;;Flavonol reductase/cinnamoyl-CoA reductase;;	False
OG0007915	0			2.53124		5.19383	7.72507		;General substrate transporter;;Major facilitator superfamily domain;;Major facilitator superfamily domain;;;Predicted transporter (major facilitator superfamily);;	False
OG0001346	0.818348	1.30589	0	1.89992	0	3.69308	7.71723		;NB-ARC;;Alpha-L-arabinofuranosidase, C-terminal;;\N;;Tetratricopeptide repeat;;Alpha-L-arabinofuranosidase, C-terminal;;\N;;Glycoside hydrolase superfamily;;Acyl transferase/acyl hydrolase/lysophospholipase;;P-loop containing nucleoside triphosphate hydrolase;;;Kinesin light chain;;	False
OG0001274	0	0.826206	1.11118		2.6473	3.10007	7.68476		L-arabinose isomerase.;;;General substrate transporter;;Major facilitator superfamily;;Sugar transporter, conserved site;;MFS general substrate transporter;;;Predicted transporter (major facilitator superfamily);;	False
OG0007461		7.66462	0	0		0	7.66462		;Fungal transcriptional regulatory protein, N-terminal;;Fungal transcriptional regulatory protein, N-terminal;;Fungal transcriptional regulatory protein, N-terminal;;Fungal transcriptional regulatory protein, N-terminal;;Fungal transcriptional regulatory protein, N-terminal;;;	False
OG0008390	0	7.63232					7.63232		;Senescence marker protein-30 (SMP-30);;SMP-30/Gluconolaconase/LRE-like region;;;Ca2+binding protein Regucalcin/SMP30;;Ca2+binding protein Regucalcin/SMP30;;	False
OG0011719				3.69959		3.91033	7.60993		;;	False
OG0003593	0.697378	0	1.13225	3.40148	0	2.36026	7.59137		;Domain of unknown function DUF1524;;;	False
OG0007787	0	7.58061			0	0	7.58061		;6-phosphogluconate dehydrogenase, NADP-binding;;Alpha/beta hydrolase fold-1;;NADP-dependent 3-hydroxyisobutyrate dehydrogenase, NAD-binding domain;;3-hydroxyisobutyrate dehydrogenase-related, conserved site;;6-phosphogluconate dehydrogenase, C-terminal-like;;\N;;Alpha/Beta hydrolase fold;;;Predicted dehydrogenase;;	False
OG0013298		7.57989					7.57989		;;	False
OG0004287	0	7.55015	0	0	0	0	7.55015		;Vesicle transport protein, Got1/SFT2-like;;Non-structural maintenance of chromosomes element 1;;YL1 nuclear, C-terminal;;Zinc finger, RING-like;;Tyrosinase copper-binding domain;;YL1 nuclear, C-terminal;;;Ferric reductase-like proteins;;	False
OG0007625	4.71876	0		2.18061	0	0.648422	7.54779		;;RNA-binding protein LARP/SRO9 and related La domain proteins;;RNA-binding protein LARP/SRO9 and related La domain proteins;;	False
OG0005435	2.61363	0	0	4.15876	0	0.739182	7.51157		;;	False
OG0001572	4.53161	1.47644	0	1.49809	0	0	7.50613		;ABC transporter-like;;Zn(2)-C6 fungal-type DNA-binding domain;;ABC-2 type transporter;;ABC transporter, conserved site;;ABC transporter-like;;AAA ATPase domain;;P-loop containing nucleoside triphosphate hydrolase;;Zn(2)-C6 fungal-type DNA-binding domain;;;Transporter, ABC superfamily (Breast cancer resistance protein);;	False
OG0004637	0	7.45835	0	0	0	0	7.45835		N-acetylglucosaminyldiphosphodolichol N-acetylglucosaminyltransferase.;;;Glycosyl transferase, family 28, C-terminal;;\N;;;Predicted glycosyltransferase;;	False
OG0005639	0	0	3.041	2.75266	0	1.6383	7.43196		Alkaline phosphatase.;;Alkaline phosphatase.;;Alkaline phosphatase.;;;Alkaline phosphatase;;Alkaline phosphatase;;Alkaline phosphatase;;Alkaline-phosphatase-like, core domain;;;Alkaline phosphatase;;	False
OG0008774				0.659791	6.76517		7.42496		;Aspartic peptidase;;Aspartic peptidase domain;;;	False
OG0001604	0	0	0	3.31642	0	4.10075	7.41717		;;	False
OG0001813	0	0.819745	0	5.89364	0	0.69764	7.41102		;;	False
OG0000100	1.39239	1.6444	0.451774	0.771675	0.527789	2.60279	7.39083		;Peptidase S8/S53 domain;;Sirtuin family;;Peptidase S53, propeptide;;Peptidase S8, subtilisin, Ser-active site;;Sirtuin family, catalytic core domain;;Sedolisin domain;;Peptidase S53, propeptide;;DHS-like NAD/FAD-binding domain;;Peptidase S8/S53 domain;;Proteinase inhibitor, propeptide;;;Sirtuin 5 and related class III sirtuins (SIR2 family);;Sirtuin 5 and related class III sirtuins (SIR2 family)…	False
OG0001623	0	1.81526	0	3.0128	0	2.54463	7.37269		;WD40 repeat;;WD40 repeat;;WD40 repeat;;Mandelate racemase/muconate lactonizing enzyme, C-terminal;;Mandelate racemase/muconate lactonizing enzyme, N-terminal;;WD40 repeat;;WD40 repeat;;WD40 repeat;;WD40 repeat;;Mandelate racemase/muconate lactonizing enzyme;;WD40 repeat-like;;;WD40 repeat-containing protein;;	False
OG0000383	4.06398	-0.886685	0	2.34378	0	1.84891	7.36999		;Protein of unknown function DUF3129;;Ankyrin repeat-containing domain;;Ankyrin repeat;;Ankyrin repeat-containing domain;;Ankyrin repeat;;Ankyrin repeat-containing domain;;;	False
OG0008938	0	7.36878		0	0		7.36878		;Zn(2)-C6 fungal-type DNA-binding domain;;Zn(2)-C6 fungal-type DNA-binding domain;;Zn(2)-C6 fungal-type DNA-binding domain;;Zn(2)-C6 fungal-type DNA-binding domain;;Zn(2)-C6 fungal-type DNA-binding domain;;;	False
OG0019938		7.36011				0	7.36011		;Zn(2)-C6 fungal-type DNA-binding domain;;Protein of unknown function DUF3468;;Zn(2)-C6 fungal-type DNA-binding domain;;Zn(2)-C6 fungal-type DNA-binding domain;;Zn(2)-C6 fungal-type DNA-binding domain;;;	False
OG0005355				1.34647	5.98728	0	7.33374		;Alcohol dehydrogenase, C-terminal;;Polyketide synthase, enoylreductase domain;;GroES (chaperonin 10)-like;;\N;;;Zinc-binding oxidoreductase;;Zinc-binding oxidoreductase;;	False
OG0001075	4.63918	0.448518	0	1.37921	0	0.853879	7.32078		;;C-type lectin;;C-type lectin;;	False
OG0002392	2.11398	0	0	2.70392	0	2.5027	7.3206		;Zinc finger, LIM-type;;Zinc finger, LIM-type;;Zinc finger, LIM-type;;Zinc finger, LIM-type;;Zinc finger, LIM-type;;;Adaptor protein Enigma and related PDZ-LIM proteins;;Adaptor protein Enigma and related PDZ-LIM proteins;;	False
OG0027649		7.28837					7.28837		;;	False
OG0006577			5.331	0	0	1.91651	7.24751		Carnosine synthase.;;Carnosine synthase.;;Carnosine synthase.;;Carnosine synthase.;;;\N;;ATP-grasp fold;;\N;;;	False
OG0015093	7.15513						7.15513		;;	False
OG0005354	0	0	7.14706	0	0	0	7.14706		;;	False
OG0000620	5.16219	0	0	2.1559	-1.25072	1.05537	7.12275		;Necrosis inducing;;;Splicing factor, arginine/serine-rich;;	False
OG0002752	1.51803	1.87522	0	1.20308	0	2.52443	7.12076		;Transcription factor, STE-like;;\N;;Zinc finger, C2H2;;Zinc finger, C2H2;;Zinc finger, C2H2-like;;Transcription factor, STE-like;;\N;;;FOG: Zn-finger;;	False
OG0000548	1.48347	1.36388	0	3.04661	0	1.20437	7.09833		;Protein of unknown function DUF3455;;;	False
OG0000125	1.3946	0	2.31053	3.16178	0	0.221742	7.08865		;Glycoside hydrolase, family 16;;Concanavalin A-like lectin/glucanase domain;;;	False
OG0004236	0	7.0677	0	0	0	0	7.0677		;Patatin;;Tetratricopeptide TPR-4;;Acyl transferase/acyl hydrolase/lysophospholipase;;;Putative N2,N2-dimethylguanosine tRNA methyltransferase;;	False
OG0001190	0.475648	0	0	3.63059	1.05591	1.87686	7.039		;Ferric reductase transmembrane component-like domain;;FAD-binding 8;;Ferric reductase, NAD binding;;Ferredoxin reductase-type FAD-binding domain;;\N;;Riboflavin synthase-like beta-barrel;;;Ferric reductase, NADH/NADPH oxidase and related proteins;;Ferric reductase, NADH/NADPH oxidase and related proteins;;	False
OG0004762	1.28024		4.01077	1.73877			7.02977		;;	False
OG0004011		1.31897	0	3.277	0	2.42958	7.02555		;Zn-finger, C2H2 type;;Fungal transcriptional regulatory protein, N-terminal;;Glycoside hydrolase, family 31;;Zn-finger, C2H2 type;;Fungal transcriptional regulatory protein, N-terminal;;Zn-finger, C2H2 type;;Zn-finger, C2H2 type;;Fungal transcriptional regulatory protein, N-terminal;;;Glucosidase II catalytic (alpha) subunit and related enzymes, glycosyl hydrolase family 31;;Glucosidase II catal…	False
OG0007624	2.11912	0		0.966881	0	3.92846	7.01445		;;	False
OG0008708			6.97471	0			6.97471		Glucan 1,3-beta-glucosidase.;;;\N;;Pectin lyase fold/virulence factor;;;	False
OG0006400	1.15342	2.24908	0	-1.7588	0	5.31805	6.96176	L-rhamnohydrolase (GH145)	;Endonuclease/exonuclease/phosphatase;;Endonuclease/exonuclease/phosphatase;;;	True
OG0000318	0.974309	0	2.14027	0.129391	2.44837	1.26473	6.95708		;AMP-dependent synthetase/ligase;;Acyl carrier protein-like;;Condensation domain;;AMP-binding enzyme C-terminal domain;;\N;;Phosphopantetheine attachment site;;AMP-binding, conserved site;;Acyl carrier protein-like;;Acyl carrier protein-like;;\N;;\N;;;Non-ribosomal peptide synthetase/alpha-aminoadipate reductase and related enzymes;;	False
OG0004036	1.98858	0	0	2.23515	0	2.72286	6.94659		;Zinc finger, LIM-type;;Zinc finger, LIM-type;;Zinc finger, LIM-type;;Zinc finger, LIM-type;;Phosphopantetheine attachment site;;Zinc finger, LIM-type;;;SWI-SNF chromatin-remodeling complex protein;;	False
OG0012112						6.90445	6.90445		Licheninase.;;;;beta-1,6-N-acetylglucosaminyltransferase, contains WSC domain;;beta-1,6-N-acetylglucosaminyltransferase, contains WSC domain;;	False
OG0005453	0	7.83863	0	-0.963274	0	0	6.87535		;Inositol-pentakisphosphate 2-kinase;;;	False
OG0014650	6.86131						6.86131		;YD repeat;;;Predicted transporter (ABC superfamily);;	False
OG0000751	0	0	0	3.47997	0	3.37507	6.85504		;Peptidase G1, eqolisin;;Peptidase G1, eqolisin;;Peptidase G1, eqolisin;;Concanavalin A-like lectin/glucanase;;;	False
OG0012454		0				6.83728	6.83728		;Tryptophan synthase beta subunit-like PLP-dependent enzyme;;Cys/Met metabolism, pyridoxal phosphate-dependent enzyme;;Pyridoxal phosphate-dependent transferase;;Tryptophan synthase beta subunit-like PLP-dependent enzyme;;;Threonine/serine dehydratases;;	False
OG0022964			6.81234				6.81234		;;	False
OG0008727	0		0	0		6.79285	6.79285		;;von Willebrand factor and related coagulation proteins;;von Willebrand factor and related coagulation proteins;;	False
OG0000244	0.818616	0		0.98101	1.9256	3.05593	6.78115		;Short-chain dehydrogenase/reductase SDR;;\N;;\N;;Protein kinase-like domain;;;Dehydrogenases with different specificities (related to short-chain alcohol dehydrogenases);;	False
OG0013412	6.77572						6.77572		;Ser-Thr-rich glycosyl-phosphatidyl-inositol-anchored membrane family;;;FOG: Reverse transcriptase;;	False
OG0000228	-2.85059	0	2.52102	0.24151	5.36435	1.49553	6.77181		Chitinase.;;;Chitin-binding, type 1;;Glycoside hydrolase, family 18, catalytic domain;;Glycoside hydrolase, chitinase active site;;Chitin-binding, type 1;;Chitin-binding, type 1;;Chitinase II;;Glycoside hydrolase superfamily;;Chitinase insertion domain;;Chitin-binding, type 1;;;Chitinase;;	False
OG0004203	0	0	4.61277	0	0	2.15493	6.7677		;Protein kinase domain;;Serine/threonine-protein kinase, active site;;Protein kinase domain;;Serine/threonine/dual specificity protein kinase, catalytic domain;;Protein kinase-like domain;;;Serine/threonine protein kinase of the CDC7 subfamily involved in DNA synthesis, repair and recombination;;	False
OG0001945	2.13313	1.34041	0	0	0	3.28371	6.75725		;;Chitinase;;	False
OG0026994	6.75257						6.75257		;;	False
OG0011980		4.97179				1.77386	6.74565		;;	False
OG0005653	0	2.09015	0	1.87513	0	2.77736	6.74265		;Src homology-3;;Src homology-3;;;beta-1,6-N-acetylglucosaminyltransferase, contains WSC domain;;beta-1,6-N-acetylglucosaminyltransferase, contains WSC domain;;	False
OG0017799				6.74045			6.74045		;NAD(P)-binding;;;	False
OG0001459	2.579	0	0	1.42829	0	2.7267	6.73398		;SH3 domain;;SH3 domain;;SH3 domain;;SH3 domain;;;	False
OG0012042		3.72073				2.98762	6.70835		;;	False
OG0001149	2.75091	0.982535	1.04135	1.93177	0	0	6.70656		;Zn(2)-C6 fungal-type DNA-binding domain;;Zn(2)-C6 fungal-type DNA-binding domain;;Zn(2)-C6 fungal-type DNA-binding domain;;Zn(2)-C6 fungal-type DNA-binding domain;;Zn(2)-C6 fungal-type DNA-binding domain;;;Transcription factor PRD and related proteins, contain PAX and HOX domains;;	False
OG0000839	1.22828	1.49995	1.84226	2.11408	0	0	6.68458		Pyridoxine 4-dehydrogenase.;;;NADP-dependent oxidoreductase domain;;Ceramidase;;NADP-dependent oxidoreductase domain;;;Voltage-gated shaker-like K channel, subunit beta/KCNAB;;	False
OG0002045	2.41307	0	0	2.44895	0	1.81139	6.67341		;Ferric reductase transmembrane component-like domain;;FAD-binding 8;;Ferric reductase, NAD binding;;Ferredoxin reductase-type FAD-binding domain;;\N;;Riboflavin synthase-like beta-barrel;;;Ferric reductase, NADH/NADPH oxidase and related proteins;;Ferric reductase, NADH/NADPH oxidase and related proteins;;	False
OG0004994	0			1.9437	0	4.72174	6.66545		;\N;;;	False
OG0007960				0		6.66224	6.66224		;GNAT domain;;GNAT domain;;Acyl-CoA N-acyltransferase;;Protein kinase-like domain;;;	False
OG0008091	3.83495			2.82485	0	0	6.65981		;Extracellular membrane protein, CFEM domain;;Extracellular membrane protein, CFEM domain, fungi;;;	False
OG0000232	0.141991	0	1.61686	2.55369	0.723584	1.62173	6.65786		;Lipase, class 3;;Lipase, active site;;;Predicted lipase;;	False
OG0006257	4.24792	0	0	1.44801	0	0.952832	6.64877		;Endonuclease/exonuclease/phosphatase;;Jacalin-like lectin domain;;Jacalin-like lectin domain;;Endonuclease/exonuclease/phosphatase;;;	False
OG0000354	0	0.997934	0.961838	2.94196	0	1.73678	6.63852		;Major facilitator superfamily MFS-1;;Phosphate permease;;Major facilitator superfamily;;Sugar transporter, conserved site;;MFS general substrate transporter;;;Inorganic phosphate transporter;;	False
OG0002822	0	0	0	2.83677	0	3.7898	6.62657		;Protein kinase, core;;Serine/threonine protein kinase-related;;Tyrosine protein kinase;;Serine/threonine protein kinase;;Protein kinase, core;;Protein kinase ATP binding, conserved site;;Serine/threonine protein kinase, active site;;Protein kinase-like;;;Dual specificity; serine/threonine and tyrosine kinase;;	False
OG0005750	5.24337			1.35308	0	0	6.59645		;Beta-lactamase;;Glycoside hydrolase, family 43;;Beta-lactamase-type transpeptidase fold;;;Predicted unusual protein kinase;;	False
OG0000905	0	0	5.50738	0.57902	0	0.50589	6.59229		Cytochrome-b5 reductase.;;;Cytochrome b5-like heme/steroid binding domain;;Oxidoreductase FAD/NAD(P)-binding;;Oxidoreductase, FAD-binding domain;;Serine hydrolase FSH;;Cytochrome b5-like heme/steroid binding domain;;Flavoprotein pyridine nucleotide cytochrome reductase;;NADH:cytochrome b5 reductase (CBR);;Cytochrome b5, heme-binding site;;Cytochrome b5-like heme/steroid binding domain;;Ferredoxin…	False
OG0002509	2.13903	0	0	1.72027	0	2.72294	6.58224		;Pleckstrin homology domain;;WD40 repeat;;Domain of unknown function DUF1709;;Domain of unknown function DUF1899;;Domain of unknown function DUF1900;;G-protein beta WD-40 repeat;;WD40 repeat, conserved site;;Pleckstrin homology domain;;WD40 repeat;;WD40-repeat-containing domain;;Pleckstrin homology domain;;WD40 repeat;;\N;;WD40-repeat-containing domain;;;Actin-binding protein Coronin, contains WD…	False
OG0005911	0	1.43851	0	2.9406	0	2.19276	6.57188		;;	False
OG0007940			0		6.55756	0	6.55756		;;	False
OG0008842				2.82413		3.68585	6.50998		;;	False
OG0001166	0	6.65827	-0.607861	0	0	0.445762	6.49617		;Zinc finger, C2H2-type;;;	False
OG0014116	6.48429						6.48429		;;beta-1,6-N-acetylglucosaminyltransferase, contains WSC domain;;beta-1,6-N-acetylglucosaminyltransferase, contains WSC domain;;	False
OG0008084	0			0	3.88535	2.58514	6.47049		;;	False
OG0012157					6.45454		6.45454		;;	False
OG0001609	1.00536		2.03707	3.40543	0		6.44786		;\N;;Ankyrin repeat-containing domain;;Ankyrin repeat;;Ankyrin repeat;;Ankyrin repeat-containing domain;;Ankyrin repeat;;\N;;Ankyrin repeat-containing domain;;P-loop containing nucleoside triphosphate hydrolase;;;Ankyrin;;	False
OG0007176	4.81324			1.6294			6.44264		;;	False
OG0000695		0.828237		3.19864		2.41458	6.44146		Glucan 1,4-alpha-glucosidase.;;;Peptidase M36, fungalysin;;Peptidoglycan-binding LysM;;Peptidase M36, fungalysin;;Peptidase M4, propeptide, PepSY;;Peptidoglycan-binding LysM;;;von Willebrand factor and related coagulation proteins;;von Willebrand factor and related coagulation proteins;;	False
OG0008555			0	0	6.43971		6.43971		;;	False
OG0002074	0	1.80182	2.95554	0.825411	0	0.855367	6.43814		Acting on the CH-OH group of donors.;;Acting on the CH-OH group of donors.;;;Glucose/ribitol dehydrogenase;;Short-chain dehydrogenase/reductase SDR;;NAD(P)-binding;;;Dehydrogenases with different specificities (related to short-chain alcohol dehydrogenases);;	False
OG0005410	3.38589	0.957896	0	0.654499	0	1.43966	6.43794		;Zn(2)-C6 fungal-type DNA-binding domain;;Protein of unknown function DUF3468;;Zn(2)-C6 fungal-type DNA-binding domain;;Zn(2)-C6 fungal-type DNA-binding domain;;Zn(2)-C6 fungal-type DNA-binding domain;;Zn(2)-C6 fungal-type DNA-binding domain;;;	False
OG0007856			2.02246	4.40872			6.43117		;;	False
OG0003307	1.10639	0	0	3.88388	0	1.43718	6.42745		Alpha-glucosidase.;;Alpha-glucosidase.;;;Glycoside hydrolase, family 31;;Glycoside hydrolase, catalytic core;;;Maltase glucoamylase and related hydrolases, glycosyl hydrolase family 31;;	False
OG0029110				6.42015			6.42015		;;	False
OG0000741	1.88241	1.38903	1.50071	0	0	1.64492	6.41708		Carboxypeptidase D.;;;Peptidase S10, serine carboxypeptidase;;Peptidase S10, serine carboxypeptidase;;Peptidase S10, serine carboxypeptidase;;Peptidase S10, serine carboxypeptidase;;Peptidase S10, serine carboxypeptidase;;;Serine carboxypeptidases (lysosomal cathepsin A);;Serine carboxypeptidases (lysosomal cathepsin A);;	False
OG0007231	4.19982		0	0	2.17575	0	6.37557		Acting on paired donors, with incorporation or reduction of;;Acting on paired donors, with incorporation or reduction of;;Acting on paired donors, with incorporation or reduction of;;Acting on paired donors, with incorporation or reduction of;;;Cytochrome P450, E-class, group I;;Cytochrome P450;;Cytochrome P450;;Cytochrome P450;;;Cytochrome P450 CYP3/CYP5/CYP6/CYP9 subfamilies;;	False
OG0006585	1.35315		2.9714	2.04345		0	6.368		;Rabaptin, GTPase-Rab5 binding domain;;\N;;;	False
OG0006118	1.21809	1.60364	2.07583	1.4563	0	0	6.35387		;;	False
OG0018341					6.35134		6.35134		;;	False
OG0004230	2.4045	0	2.49558	0	0	1.4485	6.34858		;Dual specificity phosphatase, catalytic domain;;Dual specificity/tyrosine protein phosphatase, N-terminal;;Protein-tyrosine phosphatase, active site;;Dual specificity phosphatase, subgroup, catalytic domain;;Protein-tyrosine/Dual specificity phosphatase;;Dual specificity phosphatase, subgroup, catalytic domain;;Protein-tyrosine phosphatase, catalytic;;Protein-tyrosine phosphatase-like;;;Protein …	False
OG0016988				6.34325			6.34325		;Serralysin-like metalloprotease, C-terminal;;;Uncharacterized conserved protein;;	False
OG0016513					0	6.33568	6.33568		;;	False
OG0000047	0.86925	0.707125	1.54902	0.754691	1.56918	0.866317	6.31558		;Exonuclease, RNase T/DNA polymerase III;;Monooxygenase, FAD-binding;;NmrA-like domain;;Aromatic-ring hydroxylase-like;;Exonuclease;;\N;;\N;;Ribonuclease H-like domain;;;3'-5' exonuclease;;	False
OG0000280	0	0.757001	3.6851	0.590417	0	1.27133	6.30385		;Zn(2)-C6 fungal-type DNA-binding domain;;Transcription factor domain, fungi;;Zn(2)-C6 fungal-type DNA-binding domain;;Zn(2)-C6 fungal-type DNA-binding domain;;Zn(2)-C6 fungal-type DNA-binding domain;;Transcription factor domain, fungi;;Intradiol ring-cleavage dioxygenase, core;;Zn(2)-C6 fungal-type DNA-binding domain;;;	False
OG0007466	0	2.33052		0		3.94319	6.27371		;Glutathione-dependent formaldehyde-activating enzyme/centromere protein V;;Mss4-like;;Glutathione-dependent formaldehyde-activating enzyme;;;	False
OG0000532	0.363948	0	4.48799	1.42135	0	0	6.27329		Ubiquitin--protein ligase.;;;Zn(2)-C6 fungal-type DNA-binding domain;;Transcription factor domain, fungi;;Zn(2)-C6 fungal-type DNA-binding domain;;Zn(2)-C6 fungal-type DNA-binding domain;;Zn(2)-C6 fungal-type DNA-binding domain;;Transcription factor domain, fungi;;Zn(2)-C6 fungal-type DNA-binding domain;;;	False
OG0004425	2.93919	0	0	2.76674	0	0.564654	6.27058		;Tetraspanin;;;	False
OG0006479			0	6.25589			6.25589		;;beta-1,6-N-acetylglucosaminyltransferase, contains WSC domain;;beta-1,6-N-acetylglucosaminyltransferase, contains WSC domain;;	False
OG0001378	1.4471	0	1.31765	1.50509	0	1.98273	6.25258		;Histone H2B;;Histone H2B;;Histone core;;Histone H2B;;Histone H2B;;Histone-fold;;;Histone H2B;;	False
OG0000793	0.883637	0		1.28083	0	4.08658	6.25105		;General substrate transporter;;Sugar transporter, conserved site;;Sugar transporter, conserved site;;Major facilitator superfamily domain;;Major facilitator superfamily domain;;Sugar/inositol transporter;;;Predicted transporter (major facilitator superfamily);;	False
OG0012723			6.24607				6.24607		;Cyanovirin-N;;Cyanovirin-N;;;	False
OG0006673	0	0			6.23669	0	6.23669		Alpha,alpha-trehalase.;;;Coagulation factor 5/8 type, C-terminal;;Glycoside hydrolase family 65, central catalytic;;Glycoside hydrolase family 65, N-terminal;;Six-hairpin glycosidase-like;;Galactose-binding like;;Glycoside hydrolase-type carbohydrate-binding;;;Acid trehalase;;	False
OG0000488	-0.58923	0	3.0809	2.41783	0	1.30575	6.21525		Beta-glucosidase.;;Beta-glucosidase.;;Beta-glucosidase.;;;Short-chain dehydrogenase/reductase SDR;;Glycoside hydrolase, family 1;;Glycoside hydrolase, family 1;;Glycoside hydrolase superfamily;;\N;;;Beta-glucosidase, lactase phlorizinhydrolase, and related proteins;;	False
OG0000671	1.67525	0	0.735827	2.76674	0	1.02684	6.20465		Beta-fructofuranosidase.;;Beta-fructofuranosidase.;;;Peptidase M14, carboxypeptidase A;;Glycosyl hydrolase family 32, N-terminal;;Glycosyl hydrolase family 32, C-terminal;;Peptidase M14, carboxypeptidase A;;Peptidase M14, carboxypeptidase A;;Glycoside hydrolase, family 32;;Concanavalin A-like lectin/glucanase domain;;\N;;Glycosyl hydrolase, five-bladed beta-propellor domain;;;Zinc carboxypeptidas…	False
OG0001380	0.487359	1.69423	3.30755		0	0.702936	6.19207		;Flavodoxin/nitric oxide synthase;;Flavoprotein WrbA;;Flavodoxin/nitric oxide synthase;;;1,4-benzoquinone reductase-like; Trp repressor binding protein-like/protoplast-secreted protein;;	False
OG0001808	0	0	1.58875	2.20948	0	2.32355	6.12179		;Ribonucleotide reductase large subunit, C-terminal;;Ribonucleotide reductase large subunit, N-terminal;;Ribonucleotide reductase large subunit, C-terminal;;ATP-cone;;Ribonucleoside-diphosphate reductase, alpha subunit;;von Willebrand factor, type A;;ATP-cone;;Ribonucleotide reductase large subunit, C-terminal;;Ribonucleotide reductase R1 subunit, N-terminal;;;Ribonucleotide reductase, alpha subu…	False
OG0029688						6.11654	6.11654		;;	False
OG0001250	0	1.49297	0	2.94482	0	1.57796	6.01574		Delta(24)-sterol C-methyltransferase.;;;Methyltransferase type 11;;Sterol methyltransferase C-terminal;;;SAM-dependent methyltransferases;;SAM-dependent methyltransferases;;	False
OG0006628		0		5.98086	0	0	5.98086		;Haloacid dehalogenase-like hydrolase;;HAD-superfamily hydrolase, subfamily IA, variant 3;;Terpenoid cylases/protein prenyltransferase alpha-alpha toroid;;;Predicted hydrolase (HAD superfamily);;	False
OG0002138	0	0	1.49619	2.82958	0	1.64444	5.97021		;Lipase, GDSL;;Esterase, SGNH hydrolase-type;;;	False
OG0006968	2.19591	0	0	1.31396		2.43299	5.94286		;Carbohydrate binding module family 20;;Chitin-binding, domain 3;;Carbohydrate binding module family 20;;Carbohydrate binding module family 20;;Carbohydrate-binding-like fold;;;	False
OG0004756	0	0.270862	5.01778			0.645547	5.93418		;Chitin-binding, type 1;;Chitin-binding, type 1;;Peptidoglycan-binding LysM;;Peptidoglycan-binding LysM;;Chitin-binding, type 1;;Chitin-binding, type 1;;Chitin-binding, type 1;;;Chitinase;;	False
OG0004176	1.48705	0	0	1.95898	0	2.48814	5.93417		DNA-directed DNA polymerase.;;DNA-directed DNA polymerase.;;DNA-directed DNA polymerase.;;;DNA-directed DNA polymerase, family B, multifunctional domain;;DNA-directed DNA polymerase, family B, exonuclease domain;;Zinc finger, DNA-directed DNA polymerase, family B, alpha;;DNA polymerase alpha catalytic subunit, N-terminal domain;;DNA-directed DNA polymerase, family B;;DNA-directed DNA polymerase, …	False
OG0008738				5.93183			5.93183		;;	False
OG0012766	5.59144	0.335811				0	5.92725		;;	False
OG0017125			5.86995				5.86995		;;	False
OG0011085					0	5.8665	5.8665		;2OG-Fe dioxygenase;;;	False
OG0036816					5.8546		5.8546		;;	False
OG0008383				5.85457			5.85457		;Peptidase S1;;Trypsin-like cysteine/serine peptidase domain;;;	False
OG0018506		0.257088				5.58059	5.83768		;;	False
OG0000209	0.986863	0	0.767597	0.930561	0	3.10924	5.79426		;Homeobox;;Pectin lyase fold/virulence factor;;;Transcription factor BLIMP-1/PRDI-BF1, contains C2H2-type Zn-finger and SET domains;;	False
OG0000705	2.08247	0	0.699049	2.70142	0	0.296228	5.77916		Beta-mannosidase.;;;Glycoside hydrolase, family 2, immunoglobulin-like beta-sandwich;;Glycoside hydrolase, clan GH-D;;Glycosyl hydrolases family 2, sugar binding domain;;Glycoside hydrolase, family 27;;Glycoside hydrolase, family 2, immunoglobulin-like beta-sandwich;;Galactose-binding domain-like;;\N;;Glycoside hydrolase superfamily;;;Predicted beta-mannosidase;;	False
OG0014621						5.77488	5.77488		;;	False
OG0000080	-0.117191	0.241545	3.16615	1.25234	1.12141	0.109602	5.77386		;O-methyltransferase, family 2;;NmrA-like domain;;O-methyltransferase COMT-type;;\N;;\N;;S-adenosyl-L-methionine-dependent methyltransferase;;;Hydroxyindole-O-methyltransferase and related SAM-dependent methyltransferases;;	False
OG0018210				5.76528			5.76528		Cellulase.;;;Glycoside hydrolase, family 61;;;	False
OG0005303		0		0		5.75918	5.75918		;;	False
OG0016792		5.72821					5.72821		;;	False
OG0003101	2.02932	0	0	3.68382	0	0	5.71314		Myo-inositol oxygenase.;;;Protein of unknown function DUF706;;;Aldehyde reductase;;	False
OG0001315		0.413552	2.38559	-0.74377	1.49267	2.16457	5.71262		;;	False
OG0002608	0	0	0	2.2681	0	3.4251	5.6932		;Fungal transcriptional regulatory protein, N-terminal;;Peptidase C50, separase;;Fungal specific transcription factor;;Fungal transcriptional regulatory protein, N-terminal;;Fungal transcriptional regulatory protein, N-terminal;;Fungal transcriptional regulatory protein, N-terminal;;;Regulator of spindle pole body duplication;;	False
OG0026950					5.67417		5.67417		;;	False
OG0012574	8.69997			-3.02914			5.67083		;Ricin B lectin domain;;Ricin B lectin domain;;;	False
OG0006592		5.6605				0	5.6605		Myosin ATPase.;;;GRIP;;Viral A-type inclusion protein repeat;;GRIP;;GRIP;;Prefoldin;;;Cytoskeleton-associated protein and related proteins;;Cytoskeleton-associated protein and related proteins;;	False
OG0001694	0	0	1.07338	1.20853	3.36826	0	5.65017		Chitinase.;;;Glycoside hydrolase, family 18, catalytic domain;;Chitin-binding, type 1;;Chitinase II;;Glycoside hydrolase superfamily;;;Chitinase;;	False
OG0008405		0			0	5.63962	5.63962		;Copper chaperone SCO1/SenC;;Thioredoxin-like fold;;Thioredoxin-like fold;;;Putative cytochrome C oxidase assembly protein;;	False
OG0008588	2.83128			2.80621			5.63749		;\N;;Dynamin central domain;;Dynamin superfamily;;GTPase effector domain, GED;;Dynamin, GTPase domain;;P-loop containing nucleoside triphosphate hydrolase;;;Vacuolar sorting protein VPS1, dynamin, and related proteins;;Vacuolar sorting protein VPS1, dynamin, and related proteins;;	False
OG0004978	0	0	1.67855	2.95226	0	1.00346	5.63427		;\N;;\N;;;	False
OG0004973		2.4961		0.650159		2.46904	5.6153		;EthD domain;;Dimeric alpha-beta barrel;;;	False
OG0000882	0	0	0	3.2206	0	2.37554	5.59614		;Ctr copper transporter;;Lipocalin;;;Copper transporter;;	False
OG0013015	5.59124						5.59124		;;	False
OG0000296	2.16522	0	0.863103	1.49916	1.056	0	5.58349		;;	False
OG0012840	5.5673						5.5673		;Ferric reductase transmembrane component-like domain;;FAD-binding 8;;Ferric reductase, NAD binding;;Cytochrome b245, heavy chain;;Ferredoxin reductase-type FAD-binding domain;;\N;;Riboflavin synthase-like beta-barrel;;;Ferric reductase, NADH/NADPH oxidase and related proteins;;Ferric reductase, NADH/NADPH oxidase and related proteins;;	False
OG0008564	0		0	5.55021			5.55021		;Major facilitator superfamily;;Major facilitator superfamily domain;;;Synaptic vesicle transporter SVOP and related transporters (major facilitator superfamily);;	False
OG0007536	1.90931	0		1.32578	0	2.31451	5.5496		;Short-chain dehydrogenase/reductase SDR;;NAD(P)-binding;;;Dehydrogenases with different specificities (related to short-chain alcohol dehydrogenases);;	False
OG0001007	0	0.0968661	1.17273	3.18148	0	1.0982	5.54928		Acetylcholinesterase.;;;Carboxylesterase, type B;;Carboxylesterase type B, active site;;Carboxylesterase type B, conserved site;;Alpha/Beta hydrolase fold;;;Carboxylesterase and related proteins;;	False
OG0029656		0				5.5416	5.5416		;;	False
OG0006566	0	0	0	2.71546	0	2.79281	5.50827		;;	False
OG0016209					5.49903		5.49903		;;	False
OG0000101	0	2.40573	0	0.731319	0	2.348	5.48504		;LysM domain;;LysM domain;;LysM domain;;;Chitinase;;	False
OG0000241	0.199848	1.04454	1.9727	0.339683		1.90742	5.46419		;Lipase, GDSL;;FG-GAP;;Esterase, SGNH hydrolase-type;;;	False
OG0015714	5.45925						5.45925		;;	False
OG0006929	5.45108						5.45108		Serine endopeptidases.;;;Insulin-like growth factor binding protein, N-terminal;;;Proteins containing Ca2+binding EGF-like domains;;	False
OG0001116	3.95244	0	1.30531	-0.266722	0	0.452666	5.4437		;Protein of unknown function DUF3328;;Prolyl 4-hydroxylase, alpha subunit;;;Prolyl 4-hydroxylase alpha subunit;;	False
OG0000154	0.638282	2.02598	1.62789	0.794461	0	0.342064	5.42867		;General substrate transporter;;Alpha/beta hydrolase fold-1;;Sugar/inositol transporter;;Sugar transporter, conserved site;;Major facilitator superfamily domain;;Major facilitator superfamily domain;;Alpha/Beta hydrolase fold;;Sugar/inositol transporter;;;Predicted transporter (major facilitator superfamily);;	False
OG0003482	0	0	2.67867	0	0	2.72521	5.40388		;CDC45 family;;;CDC45 (cell division cycle 45)-like protein;;	False
OG0005829	3.81949	0	0	0		1.57232	5.39182		;;	False
OG0006128	2.0362	1.08867		0.935826	0	1.31565	5.37634		;;	False
OG0006687	2.38855		0	2.9306	0		5.31915		;SUN;;Phosphopantetheine attachment site;;;	False
OG0005685	0	2.37182	-1.61841	0.44475	0	4.09965	5.29781		;Six-hairpin glycosidase-like;;;	False
OG0005648	1.34424	0	4.80669	0	-1.21358	0.359555	5.2969		;;	False
OG0000567	0	1.59176	1.93085	0.651809	0	1.1182	5.29262		Alcohol oxidase.;;;Glucose-methanol-choline oxidoreductase, N-terminal;;Glucose-methanol-choline oxidoreductase, C-terminal;;Glucose-methanol-choline oxidoreductase;;Glucose-methanol-choline oxidoreductase, N-terminal;;\N;;\N;;\N;;;Glucose dehydrogenase/choline dehydrogenase/mandelonitrile lyase (GMC oxidoreductase family);;	False
OG0012591		1.35668				3.92371	5.28039		;;	False
OG0008373		0		5.26947	0	0	5.26947		;Appr-1-p processing;;Appr-1-p processing;;NAD-dependent histone deacetylase, silent information regulator Sir2;;Appr-1-p processing;;;Hismacro and SEC14 domain-containing proteins;;Hismacro and SEC14 domain-containing proteins;;	False
OG0000632	0.906756	4.54823	0	-0.218582	0	0	5.2364		;Cys/Met metabolism, pyridoxal phosphate-dependent enzyme;;nan;;Pyridoxal phosphate-dependent transferase, major region;;;Cystathionine beta-lyases/cystathionine gamma-synthases;;	False
OG0013260		1.11764				4.10311	5.22075		;Histone H4;;Prefoldin;;;Myosin class II heavy chain;;	False
OG0008093				5.21055			5.21055		;Methyltransferase domain;;S-adenosyl-L-methionine-dependent methyltransferase;;;	False
OG0000989	0	0	0	5.20251	0	0	5.20251		;Zn(2)-C6 fungal-type DNA-binding domain;;NmrA-like domain;;Protein of unknown function DUF3468;;\N;;Zn(2)-C6 fungal-type DNA-binding domain;;;	False
OG0009140			5.19415				5.19415		3-hydroxyisobutyrate dehydrogenase.;;;6-phosphogluconate dehydrogenase, NADP-binding;;\N;;;Predicted dehydrogenase;;	False
OG0013011	5.18148						5.18148		;;	False
OG0006348	2.50612	1.55101	0	1.11091	0	0	5.16804		;;	False
OG0006088	2.56902	0	0	2.59514	0	0	5.16417		;;	False
OG0006108	0	0	0	3.15191	0	1.99122	5.14313		;;	False
OG0001210	0.659381	0	2.68855	1.22918	0	0.539667	5.11678		;Zn(2)-C6 fungal-type DNA-binding domain;;Transcription factor domain, fungi;;Zn(2)-C6 fungal-type DNA-binding domain;;Zn(2)-C6 fungal-type DNA-binding domain;;Transcription factor domain, fungi;;Zn(2)-C6 fungal-type DNA-binding domain;;;	False
OG0002758	1.26773	0	0	2.6122	0	1.23599	5.11592		;Lipase, GDSL;;Esterase, SGNH hydrolase-type;;;	False
OG0005479		0	0	2.31863		2.78532	5.10395		;Spo12;;;	False
OG0005072	3.90811	2.02215	0	-0.831372	0	0	5.09889		;Marvel domain;;;	False
OG0006814	0	0	2.75973	0	0	2.32933	5.08906		;\N;;;	False
OG0001021	2.06445	1.16628	0	0.167609	0	1.68965	5.088		;Glycosyltransferase, DXD sugar-binding motif;;Nucleotide-diphospho-sugar transferases;;;	False
OG0000119	0.838319	0	0	2.00107	1.28946	0.956187	5.08503		Glucan 1,4-alpha-glucosidase.;;;Chitin-binding, type 1;;Chitin-binding, type 1;;Ubiquitin-associated/translation elongation factor EF1B, N-terminal;;Polysaccharide deacetylase;;Ubiquitin-associated/translation elongation factor EF1B, N-terminal, eukaryote;;Chitin-binding, type 1;;Ubiquitin-associated/translation elongation factor EF1B, N-terminal, eukaryote;;Chitin-binding, type 1;;Beta tubulin, …	False
OG0034410				5.08225			5.08225		;;	False
OG0000591	3.12323	-0.622865	1.18957	0	0	1.39015	5.08009		;Heterokaryon incompatibility;;Choice-of-anchor B domain;;;	False
OG0000043	0.435763	0.128032	1.79759	1.05713	1.04402	0.613002	5.07554		;FAD linked oxidase, N-terminal;;FAD-binding, type 2;;FAD-binding, type 2;;;Proteins containing the FAD binding domain;;	False
OG0006187	0	0	0	1.77961	3.27457	0	5.05418		;;Myosin class II heavy chain;;	False
OG0005333	1.39237		1.02529	1.33849	0	1.29046	5.04661		;;von Willebrand factor and related coagulation proteins;;von Willebrand factor and related coagulation proteins;;	False
OG0015916				5.03274			5.03274		;;	False
OG0006248	0		0	1.48294	3.53905		5.02199		;Protein of unknown function DUF395, YeeE/YedE;;;	False
OG0007888	0	0		1.91518	0	3.10109	5.01627		;;	False
OG0006819	0	0	4.0173	0.984372	0	0	5.00167		;;	False
OG0007829					4.99861		4.99861		;Zn(2)-C6 fungal-type DNA-binding domain;;Transcription factor domain, fungi;;Zn(2)-C6 fungal-type DNA-binding domain;;Zn(2)-C6 fungal-type DNA-binding domain;;Zn(2)-C6 fungal-type DNA-binding domain;;Transcription factor domain, fungi;;Zn(2)-C6 fungal-type DNA-binding domain;;;	False
OG0001035	-1.59852	0	0	6.59487	0	0	4.99635		;Phytanoyl-CoA dioxygenase;;Major facilitator superfamily;;Major facilitator superfamily domain;;\N;;;Synaptic vesicle transporter SVOP and related transporters (major facilitator superfamily);;	False
OG0034422				4.99424			4.99424		;;	False
OG0002586	0	0	0	2.60093	0	2.37533	4.97626		;Leucine rich repeat 4;;Leucine-rich repeat;;\N;;\N;;Leucine-rich repeat, typical subtype;;\N;;;Protein phosphatase 1, regulatory subunit, and related proteins;;	False
OG0008081	2.18697	0		1.68705		1.10153	4.97554		;;	False
OG0005284	0	0	0	2.21291	0	2.75956	4.97247		;Cell division protein Cdc14;;;	False
OG0001162	0	-0.302816	5.57248	-0.539192	0	0.235316	4.96579		;;Serine/threonine protein kinase;;	False
OG0013177		0				4.96281	4.96281		;;	False
OG0006420	3.1212	0	0	0	0	1.82813	4.94934		;;	False
OG0001735	1.09258	0.243412	-1.01722	0	0	4.621	4.93978		;DJ-1 domain, InhA-type;;Class I glutamine amidotransferase-like;;;	False
OG0011534	4.93451						4.93451		;D-alanine--D-alanine ligase, C-terminal;;Methyltransferase domain;;ATP-grasp fold;;S-adenosyl-L-methionine-dependent methyltransferase;;\N;;;	False
OG0006133	0	0	0	2.95294	0	1.96529	4.91823		;Pleckstrin homology domain, Mcp5-type;;;	False
OG0000534	1.6103	0	0	1.46584	0	1.84061	4.91675		Chitinase.;;;Glycoside hydrolase, family 18, catalytic domain;;Glycoside hydrolase, chitinase active site;;Glycoside hydrolase, catalytic core;;;Chitinase;;	False
OG0015693						4.90696	4.90696		;;	False
OG0013384	4.90369						4.90369		;;	False
OG0001098	0	2.03499	1.20925	0	0	1.65913	4.90337		;nan;;Cerato-platanin;;Barwin-related endoglucanase;;;beta-1,6-N-acetylglucosaminyltransferase, contains WSC domain;;beta-1,6-N-acetylglucosaminyltransferase, contains WSC domain;;	False
OG0011691		2.76484			0	2.12537	4.89021		;;C-type lectin;;C-type lectin;;	False
OG0017141			0	4.87957			4.87957		;;	False
OG0006357	2.9172	0	0	0	0	1.95397	4.87117		;Glycoside hydrolase, family 61;;Phosphopantetheine attachment site;;;Chitinase;;	False
OG0006567		0	-2.12865	3.81193	0	3.18041	4.8637		;Major facilitator superfamily;;;Permease of the major facilitator superfamily;;	False
OG0008389			0	4.85852			4.85852		;;	False
OG0001288	0.940235	0	4.18248	0	0	-0.265849	4.85687		;Alcohol dehydrogenase, C-terminal;;Zn(2)-C6 fungal-type DNA-binding domain;;Transcription factor domain, fungi;;Zn(2)-C6 fungal-type DNA-binding domain;;Zn(2)-C6 fungal-type DNA-binding domain;;Zn(2)-C6 fungal-type DNA-binding domain;;Transcription factor domain, fungi;;GroES (chaperonin 10)-like;;\N;;Zn(2)-C6 fungal-type DNA-binding domain;;;	False
OG0005026	0	0	4.85528	0	0	0	4.85528		;Peptidase C45, acyl-coenzyme A:6-aminopenicillanic acid acyl-transferase;;Vesicle transport v-SNARE;;;Golgi SNAP receptor complex member;;	False
OG0001251	1.61005	0.310693		0	-1.67771	4.60268	4.84572		;Tyrosinase;;Tyrosinase;;Major facilitator superfamily MFS-1;;Major facilitator superfamily;;Tyrosinase;;MFS general substrate transporter;;Di-copper centre-containing;;;Synaptic vesicle transporter SVOP and related transporters (major facilitator superfamily);;	False
OG0000736	0.490887		2.49184	-0.0369841		1.89374	4.83948		;Glycoside hydrolase, family 16;;Concanavalin A-like lectin/glucanase;;;	False
OG0013096	4.83931						4.83931		;;	False
OG0007950	0	0		4.81739		0	4.81739		;Glutathione S-transferase, C-terminal-like;;Glutathione S-transferase, C-terminal-like;;;	False
OG0003112	1.79232	0	0	-0.570739	3.59078	0	4.81237		;;	False
OG0010297	4.81089						4.81089		;;	False
OG0000184	0	0.804367	2.00464	2.59009	0	-0.596416	4.80268		;Zn(2)-C6 fungal-type DNA-binding domain;;Major facilitator superfamily;;Protein of unknown function DUF3468;;DJ-1 domain, InhA-type;;Zn(2)-C6 fungal-type DNA-binding domain;;Zn(2)-C6 fungal-type DNA-binding domain;;Major facilitator superfamily domain;;Zn(2)-C6 fungal-type DNA-binding domain;;Major facilitator superfamily domain;;Class I glutamine amidotransferase-like;;Zn(2)-C6 fungal-type DNA-…	False
OG0001069	0	0.6666	1.14707	1.8834	0	1.09444	4.79151		;Mandelate racemase/muconate lactonizing enzyme, C-terminal;;UTP--glucose-1-phosphate uridylyltransferase family;;Mandelate racemase/muconate lactonizing enzyme, N-terminal domain;;\N;;Mandelate racemase/muconate lactonizing enzyme, C-terminal;;Enolase C-terminal domain-like;;Nucleotide-diphospho-sugar transferases;;Enolase N-terminal domain-like;;;UDP-N-acetylglucosamine pyrophosphorylase;;	False
OG0002494	1.83042	1.02178	0	0.777999	0	1.15785	4.78805		Glucan 1,4-alpha-glucosidase.;;;WD40 repeat-like;;;Splicing coactivator SRm160/300, subunit SRm300;;	False
OG0000690	0	0	4.28391	0	0	0.486368	4.77028		;Zinc finger, C2H2-type;;Fungal transcriptional regulatory protein, N-terminal;;Peptidase S15;;Peptidase S15/CocE/NonD, C-terminal;;Fungal transcriptional regulatory protein, N-terminal;;Zinc finger, C2H2-like;;CocE/NonD hydrolase;;Fungal transcriptional regulatory protein, N-terminal;;Zinc finger, C2H2-type;;Zinc finger, C2H2-type;;Fungal transcriptional regulatory protein, N-terminal;;Galactose…	False
OG0036849					4.76851		4.76851		;;	False
OG0011746		3.13483				1.62906	4.76389		;Yeast PIR protein repeat;;Yeast PIR protein repeat;;;Ca2+modulated nonselective cation channel polycystin;;Ca2+modulated nonselective cation channel polycystin;;	False
OG0000082	0.27255	0.447145	0.100849	3.23822	0	0.701185	4.75995		;Protein kinase domain;;Carbohydrate-binding WSC;;Domain of unknown function DUF1996;;Protein kinase domain;;Carbohydrate-binding WSC;;Serine/threonine/dual specificity protein kinase, catalytic domain;;Carbohydrate-binding WSC, subgroup;;Protein kinase-like domain;;;beta-1,6-N-acetylglucosaminyltransferase, contains WSC domain;;beta-1,6-N-acetylglucosaminyltransferase, contains WSC domain;;	False
OG0009249	0			4.75869			4.75869		;Alpha/beta hydrolase fold-5;;Alpha/Beta hydrolase fold;;;	False
OG0026848					4.74892		4.74892		;;	False
OG0000624	0	0	0	1.05299	1.93036	1.76479	4.74814		;Methyltransferase type 11;;Protein of unknown function DUF3468;;GNAT domain;;GNAT domain;;S-adenosyl-L-methionine-dependent methyltransferase;;Acyl-CoA N-acyltransferase;;;Predicted protein carboxyl methylase;;	False
OG0011823			4.74704				4.74704		;Hemopexin;;Hemopexin;;Hemopexin;;;	False
OG0001479	2.48798	0			0	2.25338	4.74135		;Hydrophobin 2;;Hydrophobin 2;;Hydrophobin 2;;;Chitinase;;	False
OG0006363	3.12552	0	0	0	0	1.61107	4.73659		;;	False
OG0005293	4.73124			0			4.73124		;Cell wall galactomannoprotein;;;	False
OG0006404	0	0	0	1.86576	0	2.85778	4.72354		;Cep57 centrosome microtubule-binding domain;;PPC89 centrosome localisation domain;;\N;;;	False
OG0013045		0		4.70319		0	4.70319		;Kinesin, motor region;;Kinesin, motor region;;Kinesin, motor region;;Kinesin, motor region;;Kinesin, motor region;;;Kinesin-like protein;;	False
OG0001087	0.835453	0	0	2.13862	0	1.7195	4.69358		;Ferric reductase transmembrane component-like domain;;FAD-binding 8;;Ferric reductase, NAD binding;;Ferredoxin reductase-type FAD-binding domain;;Riboflavin synthase-like beta-barrel;;;Ferric reductase, NADH/NADPH oxidase and related proteins;;Ferric reductase, NADH/NADPH oxidase and related proteins;;	False
OG0007814	3.09399		0	1.59271			4.6867		;;	False
OG0000233	1.46258	0	0	0.213511	2.98841	0	4.66449		;Terpene synthase, metal-binding;;Terpenoid synthase;;;	False
OG0002358	3.44038	0	0	1.22181		0	4.66219		;Protein kinase, core;;Methyltransferase type 11;;;SAM-dependent methyltransferases;;SAM-dependent methyltransferases;;	False
OG0000886	1.06533	0	0	1.82067	0	1.77518	4.66118		;Ureohydrolase;;FAD linked oxidase, N-terminal;;FAD-binding, type 2;;Ureohydrolase;;\N;;FAD-binding, type 2;;;	False
OG0006199	1.71757	1.3379	0	0	0	1.60257	4.65804		;;	False
OG0017062	4.65108			0			4.65108		;\N;;;	False
OG0015599	4.64994						4.64994		;;	False
OG0000971	0.966283	1.58369	0	1.92043	0	0.177882	4.64829		;Glycosyl hydrolase, family 88;;Six-hairpin glycosidase-like;;;	False
OG0025167				4.64734			4.64734		;;	False
OG0001796		0	4.64646	0	0	0	4.64646		L-ascorbate oxidase.;;;Multicopper oxidase, type 1;;Multicopper oxidase, type 2;;Multicopper oxidase, type 3;;Multicopper oxidase, copper-binding site;;Multicopper oxidase, copper-binding site;;Cupredoxin;;;Multicopper oxidases;;	False
OG0008839				0.822811	0	3.80539	4.6282		;Glycoside hydrolase, family 12;;;	False
OG0012034		2.18556				2.41712	4.60268		;F-box domain;;;	False
OG0005262	0	0	0	1.92185	0	2.65953	4.58138		;Oxidoreductase FAD/NAD(P)-binding;;Ferric reductase-like transmembrane component, N-terminal;;FAD-binding 8;;Ferric reductase, NAD binding;;;Ferric reductase, NADH/NADPH oxidase and related proteins;;Ferric reductase, NADH/NADPH oxidase and related proteins;;	False
OG0006358	0	0	2.29724	2.28404		0	4.58129		;Aldehyde dehydrogenase domain;;Alpha glucuronidase, N-terminal;;Glycosyl hydrolase family 67, C-terminal;;Glycosyl hydrolase family 67 middle;;Ankyrin repeat-containing domain;;Aldehyde dehydrogenase, cysteine active site;;Aldehyde dehydrogenase, glutamic acid active site;;Ankyrin repeat;;Ankyrin repeat-containing domain;;Ankyrin repeat;;Ankyrin repeat-containing domain;;Glycoside hydrolase supe…	False
OG0005887	1.70641	1.05306	0	0.719253	0	1.09894	4.57766		;Pleckstrin-like;;Sterile alpha motif homology 2;;Pleckstrin-like;;Sterile alpha motif SAM;;Pleckstrin-like;;Sterile alpha motif SAM;;Sterile alpha motif homology;;;Serine/threonine protein kinase;;	False
OG0012895		0				4.55892	4.55892		;;	False
OG0002408	2.46558	0	0	0.958348	0	1.13352	4.55745		;HEAT;;Non-SMC condensin subunit, XCAP-D2/Cnd1;;Armadillo-type fold;;;Chromosome condensation complex Condensin, subunit D2;;Chromosome condensation complex Condensin, subunit D2;;	False
OG0006506	1.67629	0	0	0		2.86892	4.54522		;Sulphate transporter;;STAS domain;;Sulfate transporter N-terminal domain with GLY motif;;STAS domain;;STAS domain;;Sulphate anion transporter;;;Sulfate/bicarbonate/oxalate exchanger SAT-1 and related transporters (SLC26 family);;	False
OG0006005	0	0	5.59402	0	0	-1.06243	4.53159		Ribose 5-phosphate epimerase.;;Ribose 5-phosphate epimerase.;;;Ribose/galactose isomerase;;Ribose/galactose isomerase;;Ribose 5-phosphate isomerase, actinobacteria;;Ribose/galactose isomerase;;;	False
OG0013010	4.52521						4.52521		;;C-type lectin;;C-type lectin;;	False
OG0002014	0	0	0	2.15305	0.898877	1.47288	4.52481		;Lipopolysaccharide-modifying protein;;;Endoplasmic reticulum protein EP58, contains filamin rod domain and KDEL motif;;	False
OG0004925	3.53112	0	0	0.991038	0	0	4.52216		;Shugoshin, C-terminal;;Shugoshin, N-terminal;;;	False
OG0001779	0	0	0	1.64179	0	2.87647	4.51825		Phospholipase A2.;;Phospholipase A2.;;Phospholipase A2.;;;Lysophospholipase, catalytic domain;;Lysophospholipase, catalytic domain;;Lysophospholipase, catalytic domain;;Glycoside hydrolase superfamily;;Acyl transferase/acyl hydrolase/lysophospholipase;;;Lysophospholipase;;	False
OG0007284				4.5098			4.5098		;Protein of unknown function DUF1486;;;	False
OG0001909	0	0.808855	0	1.54196	0	2.15576	4.50657		;Hydroxymethylglutaryl-coenzyme A synthase, N-terminal;;Hydroxymethylglutaryl-coenzyme A synthase C-terminal domain;;Hydroxymethylglutaryl-coenzyme A synthase, active site;;Thiolase-like;;Hydroxymethylglutaryl-CoA synthase, eukaryotic;;;Hydroxymethylglutaryl-CoA synthase;;	False
OG0001476	0	0	0	0.211106		4.2887	4.4998		;Fungal transcriptional regulatory protein, N-terminal;;Carotenoid oxygenase;;Fungal transcriptional regulatory protein, N-terminal;;Fungal transcriptional regulatory protein, N-terminal;;Fungal transcriptional regulatory protein, N-terminal;;;Beta, beta-carotene 15,15'-dioxygenase and related enzymes;;	False
OG0016306				4.49711			4.49711		;Inorganic pyrophosphatase;;;Nucleolar GTPase/ATPase p130;;	False
OG0001348	1.73511	0	0	1.5353	0	1.21416	4.48457		;Cyanovirin-N;;Legume lectin, beta domain;;Cyanovirin-N;;nan;;;DNA helicase PIF1/RRM3;;	False
OG0003991	0	0	0	1.82117	0	2.66132	4.48249		;Borealin-like, N-terminal;;;	False
OG0006495	0	0	5.98999	-1.51199	0	0	4.478		;Carboxylesterase, type B;;Phospholipase D-like domain;;Carboxylesterase type B, active site;;Phospholipase D/Transphosphatidylase;;Phospholipase D/Transphosphatidylase;;Alpha/Beta hydrolase fold;;\N;;;Carboxylesterase and related proteins;;	False
OG0004475	0	0	0	4.47149	0	0	4.47149		;Domain of unknown function DUF3635;;Protein kinase-like domain;;;Serine/threonine kinase (haspin family);;	False
OG0001469	0	0	1.43345	0		3.03596	4.46941		;;	False
OG0001093	1.06469	2.2834	0	0.2508	0	0.857302	4.4562		;Phosphoesterase;;;	False
OG0039533						4.446	4.446		;;	False
OG0000356	0	0.896499	0.229967	1.84138	0	1.4748	4.44265		;;	False
OG0002108	1.90818	0	0	1.68259	0	0.850441	4.44121		;Superoxide dismutase, copper/zinc binding;;Superoxide dismutase, copper/zinc binding;;;	False
OG0008488			0	4.43517			4.43517		;\N;;\N;;;	False
OG0009206	2.972	0			0	1.45858	4.43058		;;	False
OG0002116	0	0	0	1.75116	0	2.67591	4.42707		DNA topoisomerase (ATP-hydrolysing).;;;DNA topoisomerase, type IIA, subunit A or C-terminal;;DNA topoisomerase, type IIA, subunit B, conserved region;;DNA topoisomerase, type IIA, subunit B or N-terminal;;Protein-tyrosine phosphatase, receptor/non-receptor type;;DNA topoisomerase II, eukaryotic-type;;Protein-tyrosine phosphatase, receptor/non-receptor type;;DNA topoisomerase, type IIA, subunit B,…	False
OG0016390		0			4.42431		4.42431		;;beta-1,6-N-acetylglucosaminyltransferase, contains WSC domain;;beta-1,6-N-acetylglucosaminyltransferase, contains WSC domain;;	False
OG0007652	0		0			4.42407	4.42407		;Peptidase M, neutral zinc metallopeptidases, zinc-binding site;;;Predicted ubiquitin-protein ligase/hyperplastic discs protein, HECT superfamily;;	False
OG0040802	4.41901						4.41901		;;	False
OG0008146	0				0	4.41371	4.41371		;;	False
OG0034492					4.40674		4.40674		;;Ca2+modulated nonselective cation channel polycystin;;Ca2+modulated nonselective cation channel polycystin;;	False
OG0010674		0				4.3796	4.3796		Exo-alpha-sialidase.;;Exo-alpha-sialidase.;;;;Chitinase;;	False
OG0005564	1.896	3.50316	0	-1.02549	0	0	4.37367		;Myb-like domain;;Zinc finger, C2H2;;Homeodomain-like;;;	False
OG0003953	0	0	4.3662	0		0	4.3662		;BRCT domain;;BRCT domain;;;	False
OG0007303			4.36231			0	4.36231		;Protein of unknown function DUF4237;;;	False
OG0008258				4.35041			4.35041		;Phosphatidylethanolamine-binding protein PEBP;;Phosphatidylethanolamine-binding protein PEBP;;;Ca2+modulated nonselective cation channel polycystin;;Ca2+modulated nonselective cation channel polycystin;;	False
OG0002879	0	2.7727	0	0.6454	0	0.93169	4.34979		;Adenosine kinase;;Carbohydrate/purine kinase;;Protein-tyrosine phosphatase, catalytic;;Protein-tyrosine phosphatase, receptor/non-receptor type;;Protein-tyrosine phosphatase;;Carbohydrate/puine kinase, PfkB, conserved site;;;Possible pfkB family carbohydrate kinase;;	False
OG0007288	2.03571	0		0	0	2.30595	4.34166		;Alpha/beta hydrolase fold-1;;Alpha/beta hydrolase fold-1;;Alpha/Beta hydrolase fold;;;Soluble epoxide hydrolase;;	False
OG0013061	0			4.33103			4.33103		;;	False
OG0008681	3.06846	0			0	1.25997	4.32844		;;Splicing coactivator SRm160/300, subunit SRm300;;	False
OG0010067			4.32251				4.32251		;\N;;;	False
OG0010519	0		4.31844	0			4.31844		;;	False
OG0009051	4.31109						4.31109		;Dimeric alpha-beta barrel;;;	False
OG0003476	0	0	0	2.05457	0	2.23879	4.29336		;Kinesin motor domain;;Kinesin-associated microtubule-binding domain;;Kinesin motor domain;;Kinesin motor domain, conserved site;;Kinesin motor domain;;Kinesin motor domain;;P-loop containing nucleoside triphosphate hydrolase;;\N;;;Kinesin-like protein;;	False
OG0005714	4.28039	0	0			0	4.28039		;;	False
OG0001094	0	0		1.89361	2.37318	0	4.26679		;Short-chain dehydrogenase/reductase SDR;;Amino acid/polyamine transporter I;;\N;;;Amino acid transporters;;	False
OG0000635	1.03189	0	0	1.16902	0	2.0627	4.2636		;Protein kinase domain;;Protein kinase, ATP binding site;;Protein kinase domain;;Serine/threonine/dual specificity protein kinase, catalytic domain;;Protein kinase-like domain;;;Serine/threonine protein kinase;;	False
OG0007525	0	0		4.26246			4.26246		;;	False
OG0017027		4.26158					4.26158		Yapsin 1.;;;Peptidase A1;;Peptidase aspartic, catalytic;;;Aspartyl protease;;	False
OG0006468	0	4.25514	0	0	0	0	4.25514		;Kinetochore Mis14;;Protein of unknown function DUF3468;;;	False
OG0000034	1.10435	0.863073	0.51834	0.627464	0.993705	0.133139	4.24007		Unspecific monooxygenase.;;Unspecific monooxygenase.;;Unspecific monooxygenase.;;;Cytochrome P450, E-class, group IV;;Cytochrome P450;;Cytochrome P450;;Cytochrome P450;;;Cytochrome P450 CYP4/CYP19/CYP26 subfamilies;;Cytochrome P450 CYP4/CYP19/CYP26 subfamilies;;	False
OG0016778		0				4.23414	4.23414		;;	False
OG0001692	1.49945	0.738256	0	1.71169	0	0.277385	4.22678		;Fungal trichothecene efflux pump;;Major facilitator superfamily domain;;Major facilitator superfamily domain;;;Predicted transporter (major facilitator superfamily);;	False
OG0001979	0.639088	0	1.63579	0	0	1.95142	4.2263		Beta-fructofuranosidase.;;Beta-fructofuranosidase.;;;Glycosyl hydrolase family 32, N-terminal;;Glycosyl hydrolase family 32, C-terminal;;Glycoside hydrolase, family 32, active site;;Glycoside hydrolase, family 32;;Concanavalin A-like lectin/glucanase domain;;Glycosyl hydrolase, five-bladed beta-propellor domain;;;Beta-fructofuranosidase (invertase);;	False
OG0003381	0	0	0	3.16039	0	1.06279	4.22318		;Ferric reductase-like transmembrane component, N-terminal;;FAD-binding 8;;Ferric reductase, NAD binding;;;Ferric reductase, NADH/NADPH oxidase and related proteins;;Ferric reductase, NADH/NADPH oxidase and related proteins;;	False
OG0007922	2.26806		1.95028				4.21835		;;	False
OG0000376	0.810971	0.609688	0.522741	0.792637	0	1.4812	4.21723		;Peptidase S28;;Fungal trichothecene efflux pump;;Heterokaryon incompatibility;;Sugar transporter, conserved site;;Major facilitator superfamily domain;;Major facilitator superfamily domain;;Alpha/Beta hydrolase fold;;;Hydrolytic enzymes of the alpha/beta hydrolase fold;;Hydrolytic enzymes of the alpha/beta hydrolase fold;;	False
OG0001107	1.95767	0	-0.346408	2.59912	0	0	4.21039		Glucan 1,4-alpha-glucosidase.;;;;Chitinase;;	False
OG0016268	4.20835						4.20835		;;Molecular chaperone (HSP90 family);;	False
OG0000399	2.10208	0.672168	0	1.78304	0	-0.353139	4.20415		;Aldo/keto reductase;;Aldo/keto reductase;;Aldo/keto reductase;;Ribosomal protein S30;;Tyrosine protein kinase, active site;;Aldo/keto reductase;;Protein kinase-like;;;Voltage-gated shaker-like K channel, subunit beta/KCNAB;;	False
OG0009046					4.19376		4.19376		Branched-chain amino acid aminotransferase.;;Branched-chain amino acid aminotransferase.;;Branched-chain amino acid aminotransferase.;;;Aminotransferase, class IV;;Aminotransferase, class IV;;;Branched chain aminotransferase BCAT1, pyridoxal phosphate enzymes type IV superfamily;;	False
OG0010491	0			4.18612			4.18612		;Glycerol-3-phosphate dehydrogenase, NAD-dependent, N-terminal;;Opine dehydrogenase;;6-phosphogluconate dehydrogenase, C-terminal-like;;\N;;;	False
OG0000535	0.434266		3.74647		0	0	4.18074		;Histidine kinase-like ATPase, C-terminal domain;;;	False
OG0002076	-0.804162	0	3.27875	1.70038		0	4.17497		;Aflatoxin biosynthesis regulatory protein;;Fungal transcriptional regulatory protein, N-terminal;;Fungal transcriptional regulatory protein, N-terminal;;Fungal transcriptional regulatory protein, N-terminal;;NAD(P)-binding;;Fungal transcriptional regulatory protein, N-terminal;;;	False
OG0011044			4.16897				4.16897		;;	False
OG0008989	0			0	4.15838		4.15838		;O-methyltransferase, family 2;;O-methyltransferase COMT-type;;\N;;S-adenosyl-L-methionine-dependent methyltransferase;;;Hydroxyindole-O-methyltransferase and related SAM-dependent methyltransferases;;	False
OG0006902	2.62642	0	0			1.5282	4.15462		;Alpha/beta hydrolase fold-5;;Alpha/Beta hydrolase fold;;;	False
OG0013454			0	4.13889			4.13889		;;	False
OG0012932		4.13887				0	4.13887		;Cyclin-like F-box;;;	False
OG0000110	1.0433	0.633991	0.0867461	0.918363	0	1.4545	4.1369		;Extracellular membrane protein, CFEM domain;;Extracellular membrane protein, CFEM domain, fungi;;;	False
OG0009486	0					4.13178	4.13178		;Ankyrin repeat-containing domain;;Ankyrin repeat;;Ankyrin repeat-containing domain;;Ankyrin repeat;;Ankyrin repeat-containing domain;;;	False
OG0000222	0	2.06252	0	0	-0.868906	2.93204	4.12565		;Glucose/ribitol dehydrogenase;;Short-chain dehydrogenase/reductase SDR;;Prolyl 4-hydroxylase, alpha subunit;;NAD(P)-binding;;;Predicted short chain-type dehydrogenase;;	False
OG0002622	0	0				4.1253	4.1253		;;	False
OG0008297	0	0	0	2.45325		1.66618	4.11943		;Glycosyl hydrolase 94;;Glycosyltransferase 36 associated;;Six-hairpin glycosidase-like;;Galactose mutarotase-like domain;;;	False
OG0000085	1.29413	0.26918	0.280867	0.748533	0.507492	1.00865	4.10885		NAD() ADP-ribosyltransferase.;;;Glycoside hydrolase, family 3, N-terminal;;Ankyrin;;Ankyrin;;Glycoside hydrolase, family 3, N-terminal;;Ankyrin;;Ankyrin;;Ankyrin;;NACHT nucleoside triphosphatase;;Glycoside hydrolase, family 3, N-terminal;;Ankyrin;;Glycoside hydrolase, catalytic core;;Glycoside hydrolase, family 3, C-terminal;;nan;;nan;;;Ankyrin;;	False
OG0000537	1.50126	0	0	2.30396	0	0.302849	4.10807		;Cupin 1;;Cupin 1;;RmlC-like cupin domain;;Bicupin, oxalate decarboxylase/oxidase;;;	False
OG0007192				0.774722	0	3.33203	4.10675		;;	True
OG0001446	0	0	1.92531	1.15049	0	1.02587	4.10167		;Cytochrome b5-like heme/steroid binding domain;;Cytochrome b5-like heme/steroid binding domain;;Cytochrome b5, heme-binding site;;Cytochrome b5-like heme/steroid binding domain;;Cytochrome b5-like heme/steroid binding domain;;;Cytochrome b5;;	False
OG0001464		0		1.45889	0	2.64146	4.10035		;Zn-finger, CCHC type;;Glycosyl hydrolase, family 88;;;	False
OG0006283	1.31953	0	0	1.99062	0	0.778731	4.08888		Chitin synthase.;;;\N;;Nucleotide-diphospho-sugar transferases;;;Chitin synthase/hyaluronan synthase (glycosyltransferases);;	False
OG0002079	2.20069	0	0	0		1.88017	4.08087		;BRCT;;Peptidase M24, catalytic core;;Poly(ADP-ribose) polymerase, catalytic region;;Poly(ADP-ribose) polymerase, regulatory region;;Peptidase M24B, X-Pro dipeptidase/aminopeptidase P N-terminal;;WGR;;BRCT;;WGR;;BRCT;;Poly(ADP-ribose) polymerase, catalytic region;;Poly(ADP-ribose) polymerase, regulatory region;;Peptidase M24B, X-Pro dipeptidase/aminopeptidase P, conserved site;;Poly(ADP-ribose) p…	False
OG0005814	0	0	0	2.30997	0	1.76827	4.07824		;;Myosin class II heavy chain;;	False
OG0012586		0				4.07556	4.07556		;;	False
OG0015340						4.0656	4.0656		;;	False
OG0006158	1.4427		0	2.61843	0		4.06113		;Protein of unknown function DUF4448;;;	False
OG0001325	0	0	0	2.13655	0	1.92446	4.06101		;Protein kinase;;Protein kinase;;Tyrosine protein kinase;;Serine/threonine protein kinase;;Protein kinase;;;Polo-like serine/threonine protein kinase;;	False
OG0001328	0			2.97458	0	1.06209	4.03668		;Zn(2)-C6 fungal-type DNA-binding domain;;Beta-lactamase-like;;Transcription factor domain, fungi;;Zn(2)-C6 fungal-type DNA-binding domain;;Zn(2)-C6 fungal-type DNA-binding domain;;Beta-lactamase-like;;Transcription factor domain, fungi;;Beta-lactamase-like;;Zn(2)-C6 fungal-type DNA-binding domain;;;	False
OG0001356	2.59258	0	0	0.618027	0	0.82224	4.03285		;Glycoside hydrolase, family 47;;Glycoside hydrolase, family 47;;Glycoside hydrolase, family 47;;;Mannosyl-oligosaccharide alpha-1,2-mannosidase and related glycosyl hydrolases;;	False
OG0015148	4.01469						4.01469		;;Histone H1;;	False
OG0006159			4.01115	0			4.01115		;;	False
OG0000672	0	0	3.20601		0.12232	0.680485	4.00882		;Carotenoid oxygenase;;;Beta, beta-carotene 15,15'-dioxygenase and related enzymes;;	False
OG0005419	0	1.5473		0.741585	0	1.71	3.99889		;;	False
OG0010300	0					3.99015	3.99015		;;Collagens (type IV and type XIII), and related proteins;;	False
OG0005448	1.11904	0	0.886002	0.611798	0	1.35522	3.97205		;;Molecular chaperone (DnaJ superfamily);;	False
OG0004633	0	0	0	0.890733	0	3.07094	3.96167		;Heterokaryon incompatibility;;;	False
OG0005208	0	0	0.992809	2.95699			3.9498		;;	False
OG0011802	3.94739						3.94739		;;	False
OG0007097	1.80745	1.99071	0	1.60358		-1.45988	3.94185		;;	False
OG0007649	2.66189			1.27839	0		3.94029		Acting on ester bonds.;;;Alpha/beta hydrolase fold-1;;Alpha/Beta hydrolase fold;;;Predicted hydrolase;;	False
OG0008202	0			3.92533	0		3.92533		Histidinol dehydrogenase.;;;Short-chain dehydrogenase/reductase SDR;;Histidinol dehydrogenase;;Histidinol dehydrogenase;;Histidinol dehydrogenase, conserved site;;\N;;Aldehyde/histidinol dehydrogenase;;Histidinol dehydrogenase;;;Histidinol dehydrogenase;;	False
OG0000442	0.410367	2.66114	0	0.39012	0	0.460809	3.92244		;Bacterial alpha-L-rhamnosidase;;Six-hairpin glycosidase-like;;Chalcone isomerase-like;;;	False
OG0002497	0	0	0	1.42717	0	2.49292	3.9201		;Spc7 kinetochore protein domain;;\N;;Kinetochore protein Spc7, C-terminal domain;;Spc7 kinetochore protein domain;;;	False
OG0000385	1.57515	-0.659089	0	2.81281	0	0.185049	3.91392		Glucan 1,3-beta-glucosidase.;;;Glycoside hydrolase, family 5;;Cytidyltransferase-like domain;;Glycoside hydrolase superfamily;;\N;;Probable nicotinate-nucleotide adenylyltransferase;;;Nicotinamide mononucleotide adenylyl transferase;;	False
OG0000858	0	0.325818	0.606194	1.20868	0	1.76666	3.90735		;Tubulin;;Alpha tubulin;;Tubulin/FtsZ, GTPase;;Tubulin/FtsZ, C-terminal;;Tubulin;;Tubulin/FtsZ, GTPase;;Tubulin/FtsZ, C-terminal;;;Alpha tubulin;;	False
OG0000420	1.48175	-0.299095	2.00598	0.380269	0	0.331196	3.9001		Methylglutaconyl-CoA hydratase.;;;Crotonase superfamily;;Transferase;;Enoyl-CoA hydratase/isomerase, conserved site;;ClpP/crotonase-like domain;;;Enoyl-CoA hydratase;;	False
OG0003059	0	0	1.00621	1.46881	0	1.42283	3.89785		;Porin, eukaryotic type;;Porin, eukaryotic type;;;Porin/voltage-dependent anion-selective channel protein;;	False
OG0011027						3.88213	3.88213		;;	False
OG0013496				3.87661			3.87661		;Nitroreductase;;Nitroreductase-like;;;	False
OG0002266	0	0	3.87639	0	0	0	3.87639		;Glucose/ribitol dehydrogenase;;Short-chain dehydrogenase/reductase SDR;;Alpha/beta hydrolase fold-3;;NAD(P)-binding;;;Arylacetamide deacetylase;;	False
OG0007666		0		1.96655		1.90943	3.87597		;;	False
OG0009913				3.8727		0	3.8727		Aldehyde dehydrogenase (NAD(P)).;;Aldehyde dehydrogenase (NAD(P)).;;Aldehyde dehydrogenase (NAD(P)).;;Aldehyde dehydrogenase (NAD(P)).;;;Aldehyde/histidinol dehydrogenase;;;Aldehyde dehydrogenase;;	False
OG0005626	2.66661		1.20483				3.87144		;;	False
OG0001737	0	3.04023	0	0	0	0.830841	3.87107		;Zn(2)-C6 fungal-type DNA-binding domain;;Peptidase C12, ubiquitin carboxyl-terminal hydrolase;;Protein of unknown function DUF3468;;Zn(2)-C6 fungal-type DNA-binding domain;;Zn(2)-C6 fungal-type DNA-binding domain;;Zn(2)-C6 fungal-type DNA-binding domain;;\N;;Zn(2)-C6 fungal-type DNA-binding domain;;;Ubiquitin C-terminal hydrolase;;	False
OG0007427		1.58922	0			2.27883	3.86805		;;	False
OG0001863	1.89995	0	0	1.06614	0	0.898084	3.86417		Glutathione transferase.;;;Membrane-associated, eicosanoid/glutathione metabolism (MAPEG) protein;;\N;;;	False
OG0000911	3.06601	-0.722645	-0.894293	1.46985	0	0.938005	3.85692		Glucan 1,4-alpha-glucosidase.;;;Glycoside hydrolase, carbohydrate-binding;;Glycoside hydrolase, family 15;;Glycoside hydrolase, carbohydrate-binding;;Glycoside hydrolase 15-related;;Glucan 1,4-alpha-glucosidase, starch-binding;;Glycoside hydrolase, carbohydrate-binding;;Glycoside hydrolase, family 15;;Six-hairpin glycosidase-like;;Carbohydrate-binding-like fold;;;Chitinase;;	False
OG0009163	3.85556						3.85556		;Peptidase M, neutral zinc metallopeptidases, zinc-binding site;;;von Willebrand factor and related coagulation proteins;;von Willebrand factor and related coagulation proteins;;	False
OG0002075	0	4.27357			0	-0.421412	3.85215		;\N;;;	False
OG0000121	0.109084	0	1.11577	0.994891	0.474153	1.14362	3.83752		;Fumarylacetoacetase, C-terminal-like;;Fumarylacetoacetase, C-terminal-related;;;Predicted fumarylacetoacetate hydralase;;	False
OG0000681	0.385547	0	4.55388	-1.10225	0	0	3.83718		;Short-chain dehydrogenase/reductase SDR;;FAD linked oxidase, N-terminal;;FAD-binding, type 2;;\N;;FAD-binding, type 2;;;Predicted dehydrogenase;;	False
OG0000733	0.417206	0.392883	0	1.67292	1.04789	0.303395	3.83429		;Ferric reductase transmembrane component-like domain;;FAD-binding 8;;Ferric reductase, NAD binding;;Non-structural maintenance of chromosome element 4, C-terminal;;Nse4/EID protein, Nse3/MAGE-binding domain;;Ferredoxin reductase-type FAD-binding domain;;\N;;;Ferric reductase, NADH/NADPH oxidase and related proteins;;Ferric reductase, NADH/NADPH oxidase and related proteins;;	False
OG0005625	1.01474			2.81596			3.83071		;Transcription factor domain, fungi;;Transcription factor domain, fungi;;Acyl-CoA N-acyltransferase;;;	False
OG0002072	1.21673	0	0	0.80924	0	1.80419	3.83016		Branched-chain amino acid aminotransferase.;;Branched-chain amino acid aminotransferase.;;Branched-chain amino acid aminotransferase.;;;Aminotransferase, class IV;;Aminotransferase, class IV;;Branched-chain amino acid aminotransferase II;;Branched-chain amino acid aminotransferase II;;Aminotransferase, class IV;;;Branched chain aminotransferase BCAT1, pyridoxal phosphate enzymes type IV superfami…	False
OG0034423				3.82021			3.82021		;;	False
OG0001552	0.491647	0	3.32624	0	0	0	3.81789		;;UDP-glucuronosyl and UDP-glucosyl transferase;;UDP-glucuronosyl and UDP-glucosyl transferase;;	False
OG0009258		0	3.80037			0	3.80037		;Hedgehog/Intein (Hint) domain;;;	False
OG0006040	0	0	1.48158	1.49661	0	0.821359	3.79955		;Zn(2)-C6 fungal-type DNA-binding domain;;Transcription factor domain, fungi;;Zn(2)-C6 fungal-type DNA-binding domain;;Zn(2)-C6 fungal-type DNA-binding domain;;Transcription factor domain, fungi;;Zn(2)-C6 fungal-type DNA-binding domain;;;	False
OG0005702	0		0	1.70322		2.08964	3.79286		;Transcription factor domain, fungi;;NmrA-like domain;;Transcription factor domain, fungi;;\N;;;	False
OG0010205		3.78972				0	3.78972		;;	False
OG0009483	3.78484	0		0			3.78484		;Nitroreductase;;Nitroreductase-like;;;	False
OG0000373	1.02094	0	0.503943	1.0946	0.572166	0.577565	3.76922		Licheninase.;;;Glycoside hydrolase, family 16;;Concanavalin A-like lectin/glucanase;;;	False
OG0001749	1.47311	0	0	0.932643	0	1.36123	3.76698		;Zn(2)-C6 fungal-type DNA-binding domain;;SAP domain;;Ku70/Ku80 beta-barrel domain;;Ku70/Ku80 C-terminal arm;;Ku70/Ku80, N-terminal alpha/beta;;Zn(2)-C6 fungal-type DNA-binding domain;;Zn(2)-C6 fungal-type DNA-binding domain;;SAP domain;;Zn(2)-C6 fungal-type DNA-binding domain;;SAP domain;;Ku70/Ku80 beta-barrel domain;;SPOC like C-terminal domain;;von Willebrand factor, type A;;Zn(2)-C6 fungal-ty…	False
OG0005958	0	1.55477		0.704963	0	1.48554	3.74527		;;	False
OG0002200	0	0	0	2.20322	0	1.5335	3.73673		;Protein kinase domain;;Alcohol dehydrogenase, C-terminal;;Alcohol dehydrogenase GroES-like;;Mad3/BUB1 homology region 1;;Serine/threonine-protein kinase, active site;;Protein kinase domain;;Mad3/BUB1 homology region 1;;Serine/threonine/dual specificity protein kinase, catalytic domain;;Mad3/BUB1 homology region 1;;Polyketide synthase, enoylreductase domain;;GroES (chaperonin 10)-like;;\N;;Protei…	False
OG0014011		0				3.73353	3.73353		;;	False
OG0006336	0.856133	0		1.61221		1.26397	3.73231		;;	False
OG0015507			3.73061				3.73061		;;	False
OG0004688	0		0	3.71559	0		3.71559		Ubiquitin--protein ligase.;;;Zn(2)-C6 fungal-type DNA-binding domain;;Zinc finger, RING-type;;Zn(2)-C6 fungal-type DNA-binding domain;;Zinc finger, RING-type, conserved site;;Zn(2)-C6 fungal-type DNA-binding domain;;Zinc finger, RING-type;;Zn(2)-C6 fungal-type DNA-binding domain;;Zn(2)-C6 fungal-type DNA-binding domain;;\N;;;	False
OG0026847					3.71497		3.71497		;EF-Hand 1, calcium-binding site;;;	False
OG0008549	1.12181				0	2.59154	3.71335		;;	False
OG0015209				3.71103			3.71103		;;	False
OG0000797	0	0.789729	0	1.62161	0	1.29383	3.70517		;Tubulin;;Beta tubulin;;Tubulin/FtsZ, GTPase;;Zinc finger, RING-type;;Tubulin/FtsZ, C-terminal;;Zinc finger, RING-type;;Zinc finger, RING-type;;Tubulin;;Tubulin/FtsZ, GTPase;;Tubulin/FtsZ, C-terminal;;;Beta tubulin;;	False
OG0000249	2.35837	0.199112	0.286957	0.770745	0	0.085496	3.70068		;Ribosomal protein L23/L15e, core;;;	False
OG0003050	2.35421	0	0	0	0	1.345	3.6992		;Dbl homology (DH) domain;;Dbl homology (DH) domain;;Dbl homology (DH) domain;;Heat shock protein DnaJ, N-terminal;;Dbl homology (DH) domain;;;Predicted Rho/Rac guanine nucleotide exchange factor/faciogenital dysplasia protein 3;;	False
OG0001353	0	2.97097	0	0.717843	0	0	3.68881		;Metallophosphoesterase;;;5' nucleotidase;;	False
OG0004401	0	1.00606	2.27371	-1.01454	0	1.42153	3.68676		;Putative esterase;;S-formylglutathione hydrolase;;Lipase, active site;;;Esterase D;;	False
OG0026890					3.68464		3.68464		;;	False
OG0005778	0	0	0	3.67227	0	0	3.67227		;;	False
OG0019766	3.66859						3.66859		;;	False
OG0000139	1.1792	0	0.883282	1.20688	0.686199	-0.290544	3.66502		()-neomenthol dehydrogenase.;;;Short-chain dehydrogenase/reductase SDR;;\N;;;Predicted dehydrogenase;;	False
OG0007013	0.0949395			3.56907	0		3.66401		;;	False
OG0010308			0	3.66355			3.66355		;;Splicing coactivator SRm160/300, subunit SRm300;;	False
OG0000014	0.25616	0.540126	1.00675	0.855042	0	1.00157	3.65965		;Carboxylesterase, type B;;Carboxylesterase, type B;;;Carboxylesterase and related proteins;;	False
OG0013707				3.64162			3.64162		;Putative collagen-binding domain;;Putative glycohydrolase domain DUF4038;;;	False
OG0005313	0			0.684858	2.95618		3.64104		;Galactose-binding domain-like;;;	False
OG0002619	0	0	1.85068	0.771568	0	1.01849	3.64074		Alpha-L-arabinofuranosidase.;;;Alpha-L-arabinofuranosidase, C-terminal;;Alpha-L-arabinofuranosidase, C-terminal;;Glycoside hydrolase, catalytic core;;;	False
OG0006916	0	0	0	3.64045	0	0	3.64045		;Acyl-CoA dehydrogenase, C-terminal domain;;Acyl-CoA dehydrogenase/oxidase C-terminal;;Acyl-CoA dehydrogenase/oxidase, N-terminal and middle domain;;;	False
OG0000516	0	-0.300628	3.76487	1.19261	0	-1.01807	3.63879		;Cytochrome b5;;Fatty acid desaturase, type 1, N-terminal;;Fatty acid desaturase, type 1, C-terminal;;Fatty acid desaturase, type 1, core;;Cytochrome b5;;Fatty acid desaturase, type 1;;Cytochrome b5;;Cytochrome b5;;Fatty acid desaturase, type 1, C-terminal;;Armadillo-type fold;;Cytochrome b5;;;Fatty acid desaturase;;	False
OG0006345	2.58753	0	0	-1.01834	0	2.06069	3.62989		;;von Willebrand factor and related coagulation proteins;;von Willebrand factor and related coagulation proteins;;	False
OG0017102			3.62911				3.62911		;;	False
OG0039476						3.62228	3.62228		;;	False
OG0008920	0		0	3.61228		0	3.61228		;Alpha/Beta hydrolase fold;;;	False
OG0000650	0	0	1.94688	-0.539627	2.19645	0	3.6037		;Protein of unknown function DUF1275;;Polynucleotidyl transferase, Ribonuclease H fold;;;	False
OG0006651	0	1.36391	0	1.15715	0	1.07706	3.59812		;;	False
OG0001105	0.644559	0.489147	2.72508	-0.25061	0	-0.0141229	3.59405		;Cobalamin-independent methionine synthase MetE, C-terminal/archaeal;;\N;;;	False
OG0001878	0	0	0	0	0	3.59299	3.59299		Carbonate dehydratase.;;;Alpha carbonic anhydrase;;Carbonic anhydrase, alpha-class, conserved site;;Alpha carbonic anhydrase;;Alpha carbonic anhydrase;;Alpha carbonic anhydrase;;;Carbonic anhydrase;;	False
OG0007093	0	0	0	2.73011	0	0.861217	3.59133		;Polysaccharide deacetylase;;Polysaccharide deacetylase;;Glycoside hydrolase/deacetylase, beta/alpha-barrel;;;	False
OG0000862	0	0	0	0.774644	0	2.81366	3.5883		;Oxidoreductase, N-terminal;;Aminoglycoside phosphotransferase;;NAD(P)-binding;;Protein kinase-like;;;Dimeric dihydrodiol dehydrogenase;;Dimeric dihydrodiol dehydrogenase;;	False
OG0012109						3.58737	3.58737		;Neuraminidase;;;	False
OG0010070	0	0				3.58559	3.58559		;;	False
OG0001158	0	0	0	1.53702	0	2.04542	3.58244		;Aspartic peptidase;;Pleckstrin homology domain;;Zn(2)-C6 fungal-type DNA-binding domain;;SNF2-related;;DEAD/DEAH box helicase domain;;Helicase, C-terminal;;GRAM domain;;NLI interacting factor;;Glycosyltransferase family 28, N-terminal domain;;Transcription factor domain, fungi;;Helicase-associated domain;;Domain of unknown function DUF1605;;Rad54, N-terminal;;BRCT domain;;Aspartic peptidase;;Asp…	False
OG0005029			8.95964	-6.80194	0	1.42378	3.58149		;Cellulose-binding domain, fungal;;Cellulose-binding domain, fungal;;Cellulose-binding domain, fungal;;Cellulose-binding domain, fungal;;Cellulose-binding domain, fungal;;;	False
OG0014961		0				3.57791	3.57791		;Ankyrin repeat-containing domain;;\N;;Zn(2)-C6 fungal-type DNA-binding domain;;Ankyrin repeat;;Ankyrin repeat-containing domain;;Ankyrin repeat;;Ankyrin repeat-containing domain;;;Ankyrin;;	False
OG0004151	0	0	1.18556	1.52446	0	0.865883	3.5759		Calcium-transporting ATPase.;;;ATPase, P-type, K/Mg/Cd/Cu/Zn/Na/Ca/Na/H-transporter;;ATPase, P-type cation exchange, alpha subunit;;E1-E2 ATPase-associated region;;ATPase, P-type cation-transporter, C-terminal;;ATPase, P-type cation-transporter, N-terminal;;Haloacid dehalogenase-like hydrolase;;Calcium ATPase;;ATPase, P-type, K/Mg/Cd/Cu/Zn/Na/Ca/Na/H-transporter;;ATPase, P-type, K/Mg/Cd/Cu/Zn/Na/…	False
OG0001654	0	0	0	2.81672	0	0.758357	3.57508		Lysophospholipase.;;;Phospholipase/carboxylesterase/thioesterase;;Alpha/Beta hydrolase fold;;;Lysophospholipase;;	False
OG0005460	0.48725	0.664405	1.6446	0.776851	0	0	3.5731		;;Nucleolar GTPase/ATPase p130;;	False
OG0003054	0	0	0	1.86769	0	1.70178	3.56948		;Calponin homology domain;;IQ motif, EF-hand binding site;;Ras GTPase-activating protein;;RasGAP protein, C-terminal;;Ras GTPase-activating protein;;Calponin homology domain;;IQ motif, EF-hand binding site;;IQ motif, EF-hand binding site;;Calponin homology domain;;Ras GTPase-activating protein;;\N;;Calponin homology domain;;Rho GTPase activation protein;;;Ras GTPase-activating protein family - IQ…	False
OG0001115	0	0	4.90942	0	0	-1.35915	3.55027		;;	False
OG0002700		0		3.54667	0	0	3.54667		;Nicotinamide N-methyltransferase-like;;S-adenosyl-L-methionine-dependent methyltransferase;;;Putative N2,N2-dimethylguanosine tRNA methyltransferase;;	False
OG0003749	0	0	0	1.6079	0	1.93756	3.54546		;Kinesin motor domain;;Major facilitator superfamily;;Alcohol dehydrogenase GroES-like;;Protein of unknown function DUF4360;;Kinesin motor domain;;Kinesin motor domain, conserved site;;Kinesin motor domain;;Kinesin motor domain;;Polyketide synthase, enoylreductase domain;;Major facilitator superfamily domain;;GroES (chaperonin 10)-like;;\N;;P-loop containing nucleoside triphosphate hydrolase;;;Ki…	False
OG0003033	0	0	3.54467	0	0	0	3.54467		Isomerases.;;;ERG2/sigma1 receptor-like;;;Sigma receptor and C-8 sterol isomerase;;	False
OG0006500		0	0		0	3.53952	3.53952		;Short-chain dehydrogenase/reductase SDR;;Tryptophan synthase beta subunit-like PLP-dependent enzyme;;WD40 repeat;;Rhodanese-like domain;;\N;;Glucose/ribitol dehydrogenase;;G-protein beta WD-40 repeat;;WD40 repeat, conserved site;;WD40 repeat;;Rhodanese-like domain;;WD40-repeat-containing domain;;WD40 repeat;;Rhodanese-like domain;;WD40-repeat-containing domain;;\N;;P-loop containing nucleoside t…	False
OG0000277	0	0.537287	0	1.0939	0.987731	0.918141	3.53706		Chitin synthase.;;;Monooxygenase, FAD-binding;;Fungal chitin synthase;;Phenol hydroxylase, C-terminal dimerisation domain;;Chitin synthase N-terminal;;Monopolin complex, subunit Csm1/Pcs1;;\N;;Aromatic-ring hydroxylase-like;;\N;;Thioredoxin-like fold;;\N;;;Chitin synthase/hyaluronan synthase (glycosyltransferases);;	False
OG0006463	0	1.59747	0	0	0	1.92519	3.52266		;;	False
OG0000460			0	3.51797			3.51797		;;	False
OG0000489	0	0	0.797625	2.72002		0	3.51764		;Glycoside hydrolase, family 18, catalytic domain;;LysM domain;;Glycoside hydrolase, chitinase active site;;LysM domain;;Chitinase II;;Glycoside hydrolase superfamily;;Chitinase insertion domain;;Chitin-binding, type 1;;;Chitinase;;	False
OG0024357		0			0	3.5147	3.5147		;;	False
OG0001420	0	0	0	0	3.51196	0	3.51196		Glucan 1,4-alpha-glucosidase.;;;SAM (and some other nucleotide) binding motif;;Legume lectin, beta domain;;;von Willebrand factor and related coagulation proteins;;von Willebrand factor and related coagulation proteins;;	False
OG0002261	0	0		0.901486	0	2.60673	3.50821		;Carboxylesterase, type B;;Carboxylesterase type B, active site;;Alpha/Beta hydrolase fold;;;Carboxylesterase and related proteins;;	False
OG0003435	1.74392	0	0	0.760782	0	1.00078	3.50548		;Uracil-DNA glycosylase-like;;Uracil-DNA glycosylase-like;;;G/T mismatch-specific thymine DNA glycosylase;;	False
OG0005474	0	0	0	2.19173	0	1.31138	3.50311		;Protein kinase ATP binding, conserved site;;;	False
OG0002398		0	0	1.91705	0	1.58308	3.50013		;Baculoviral inhibition of apoptosis protein repeat;;AT hook, DNA-binding motif;;Baculoviral inhibition of apoptosis protein repeat;;Baculoviral inhibition of apoptosis protein repeat;;AT hook, DNA-binding motif;;\N;;;Apoptosis inhibitor IAP1 and related BIR domain proteins;;Apoptosis inhibitor IAP1 and related BIR domain proteins;;	False
OG0000527	0	0.70458	1.61618	1.17757	0	0	3.49834		;Crotonase superfamily;;AMP-dependent synthetase/ligase;;Pyruvate carboxyltransferase;;AMP-binding enzyme C-terminal domain;;Hydroxymethylglutaryl-CoA lyase, active site;;Pyruvate carboxyltransferase;;\N;;ClpP/crotonase-like domain;;\N;;Acetoacetyl-CoA synthase;;;Acyl-CoA synthetase;;	False
OG0018993	3.48333						3.48333		;;	False
OG0000929	0.985371	0	0	1.93437	0	0.554392	3.47413		;Glutathione-dependent formaldehyde-activating, GFA;;;Uncharacterized conserved protein;;	False
OG0004462	0	0	0	1.11267	0	2.36113	3.4738		;MCM;;Glycoside hydrolase, family 3, N-terminal;;MCM;;MCM protein 2;;MCM;;Glycoside hydrolase, family 3, N-terminal;;Glycoside hydrolase, family 3, C-terminal;;PA14;;MCM;;PA14;;MCM;;Glycoside hydrolase, family 3, N-terminal;;MCM;;Nucleic acid-binding, OB-fold-like;;Glycoside hydrolase, catalytic core;;Glycoside hydrolase, family 3, C-terminal;;;DNA replication licensing factor, MCM2 component;;	False
OG0013238		0				3.47278	3.47278		;;	False
OG0003332	0	0	1.7407	1.03063	0	0.70082	3.47215		;Galactose oxidase/kelch, beta-propeller;;;	False
OG0006204	0	0	0	2.72102	0	0.747065	3.46809		;;beta-1,6-N-acetylglucosaminyltransferase, contains WSC domain;;beta-1,6-N-acetylglucosaminyltransferase, contains WSC domain;;	False
OG0006587	0	0	0	2.11821	0	1.34827	3.46648		;;	False
OG0000715	0	0	0	2.54444	0	0.912787	3.45723		Acetate--CoA ligase.;;Acetate--CoA ligase.;;Acetate--CoA ligase.;;Acetate--CoA ligase.;;;AMP-dependent synthetase and ligase;;Glucose-methanol-choline oxidoreductase, N-terminal;;Glucose-methanol-choline oxidoreductase, C-terminal;;Glucose-methanol-choline oxidoreductase, N-terminal;;;Acyl-CoA synthetase;;	False
OG0018821	3.45692						3.45692		Retinal dehydrogenase.;;;Aldehyde dehydrogenase;;Aldehyde dehydrogenase, conserved site;;Aldehyde dehydrogenase, conserved site;;Aldehyde/histidinol dehydrogenase;;;Aldehyde dehydrogenase;;	False
OG0025321					3.45646		3.45646		;;	False
OG0005493	0	2.1239		1.32677	0	0	3.45067		Beta-glucosidase.;;Beta-glucosidase.;;Beta-glucosidase.;;;Glycoside hydrolase, family 1;;Glycoside hydrolase superfamily;;;Beta-glucosidase, lactase phlorizinhydrolase, and related proteins;;	False
OG0001359	0	0	4.01042	0	0	-0.563483	3.44694		;\N;;SGNH hydrolase-type esterase domain;;;	False
OG0001632	0	0	0	2.55656	0	0.886852	3.44341		Carnitine O-acetyltransferase.;;;Acyltransferase ChoActase/COT/CPT;;Acyltransferase ChoActase/COT/CPT;;Acyltransferase ChoActase/COT/CPT;;\N;;;Carnitine O-acyltransferase CRAT;;	False
OG0005422		0	0	2.20907	0	1.22322	3.4323		;Zinc finger, C2H2;;Zinc finger, C2H2;;Zinc finger, C2H2-like;;;	False
OG0001751	0	0	0.821714			2.60652	3.42823		;Glycoside hydrolase, family 24;;;Cytosolic Ca2+dependent cysteine protease (calpain), large subunit (EF-Hand protein superfamily);;Cytosolic Ca2+dependent cysteine protease (calpain), large subunit (EF-Hand protein superfamily);;	False
OG0002279	3.42491	0	0		0		3.42491		;RecF/RecN/SMC, N-terminal;;SMCs flexible hinge;;Structural maintenance of chromosomes protein;;SMCs flexible hinge;;P-loop containing nucleoside triphosphate hydrolase;;SMCs flexible hinge;;;Structural maintenance of chromosome protein 2 (chromosome condensation complex Condensin, subunit E);;Structural maintenance of chromosome protein 2 (chromosome condensation complex Condensin, subunit E);;	False
OG0006401		0	0	0	3.4233	0	3.4233		;;	False
OG0005281	0	0	0	0	0	3.41739	3.41739		;Ribosomal protein L9 N-terminal-like;;;Dystonin, GAS (Growth-arrest-specific protein), and related proteins;;	False
OG0039368	3.41357						3.41357		;;	False
OG0007821		-1.63405	1.7953	3.245			3.40624		;Armadillo-type fold;;;	False
OG0014717			3.40382				3.40382		;;	False
OG0005267	0	1.82146	1.57772	0	0	0	3.39919		;Basic-leucine zipper domain;;Basic-leucine zipper domain;;Basic-leucine zipper domain;;\N;;;	False
OG0005274	0	0.736117	0	1.40896		1.24747	3.39254		;Zinc finger, PHD-finger;;Alanine dehydrogenase/pyridine nucleotide transhydrogenase, NAD(H)-binding domain;;NADP transhydrogenase, beta subunit;;Alanine dehydrogenase/pyridine nucleotide transhydrogenase, N-terminal;;NAD(P) transhydrogenase, alpha subunit, C-terminal;;Alanine dehydrogenase/NAD(P) transhydrogenase, conserved site-1;;Alanine dehydrogenase/pyridine nucleotide transhydrogenase, cons…	False
OG0004298	0	0	0	1.23053	0	2.16192	3.39245		;Heat shock protein 70;;Heat shock protein Hsp70;;Heat shock protein 70;;Endoplasmic reticulum, targeting sequence;;;Molecular chaperones GRP170/SIL1, HSP70 superfamily;;	False
OG0026082	3.38908						3.38908		;;Translation initiation factor 4F, ribosome/mRNA-bridging subunit (eIF-4G);;	False
OG0000364	0.63253	0.29091	1.61064	1.06705	0	-0.215832	3.3853		;Short-chain dehydrogenase/reductase SDR;;Glucose/ribitol dehydrogenase;;Ankyrin;;Ankyrin;;Short-chain dehydrogenase/reductase SDR;;Ankyrin;;Ankyrin;;Ankyrin;;Ankyrin;;NAD(P)-binding;;;Dehydrogenases with different specificities (related to short-chain alcohol dehydrogenases);;	False
OG0003325	0	0	0	4.50875	0	-1.12437	3.38438		;Peptidase S26A, signal peptidase I;;;	False
OG0005111	0	0	0	2.11592	0	1.25993	3.37585		;Thioesterase superfamily;;;	False
OG0004102	0	0	1.91254	0.77033	0	0.691689	3.37456		;;Myosin class II heavy chain;;	False
OG0007160		0	0	3.3726	0	0	3.3726		;;	False
OG0008314				3.36386			3.36386		;NAD-dependent epimerase/dehydratase;;NAD(P)-binding;;;Flavonol reductase/cinnamoyl-CoA reductase;;	False
OG0006454	0	0	0	3.34462	0	0	3.34462		;Alcohol dehydrogenase, zinc-binding;;Luciferase-like monooxygenase;;Alcohol dehydrogenase GroES-like;;GroES-like;;Bacterial luciferase-like;;NAD(P)-binding;;;Zinc-binding oxidoreductase;;Zinc-binding oxidoreductase;;	False
OG0005855	2.11395			0	1.22806		3.34201		;Zinc finger, C2H2;;Zn(2)-C6 fungal-type DNA-binding domain;;Transcription factor domain, fungi;;\N;;Zinc finger, C2H2;;Zn(2)-C6 fungal-type DNA-binding domain;;Zn(2)-C6 fungal-type DNA-binding domain;;Zinc finger, C2H2;;Zn(2)-C6 fungal-type DNA-binding domain;;Zinc finger, C2H2-like;;\N;;Zn(2)-C6 fungal-type DNA-binding domain;;;FOG: Zn-finger;;	False
OG0001959	0		0	3.34028	0		3.34028		NADH dehydrogenase.;;;Pyridine nucleotide-disulphide oxidoreductase, NAD-binding region;;FAD-dependent pyridine nucleotide-disulphide oxidoreductase;;Pyridine nucleotide-disulphide oxidoreductase, NAD-binding region;;FAD-dependent pyridine nucleotide-disulphide oxidoreductase;;;Monodehydroascorbate/ferredoxin reductase;;	False
OG0034440				3.32589			3.32589		;;	False
OG0003060	0	0	0	1.40277	0	1.91733	3.32011		;UAA transporter;;\N;;;UDP-galactose transporter related protein;;	False
OG0001376	0	3.31757	0	0	0	0	3.31757		;RNA-dependent RNA polymerase, eukaryotic-type;;;RNA-directed RNA polymerase QDE-1 required for posttranscriptional gene silencing and RNA interference;;	False
OG0007356	3.31676	0		0		0	3.31676		;NmrA-like;;NAD(P)-binding;;;	False
OG0012081				3.31385			3.31385		;Glycoside hydrolase, catalytic core;;;	False
OG0000499	0	0		2.86446	0	0.443399	3.30786		;Isochorismatase hydrolase;;Isochorismatase hydrolase;;;	False
OG0022279	3.29782						3.29782		;;	False
OG0011991		2.46879				0.826719	3.29551		;;	False
OG0017311				3.29356			3.29356		;;	False
OG0008879			0	3.28715			3.28715		;;	False
OG0005895	0	0	0	3.28603	0	0	3.28603		Glucan 1,4-alpha-glucosidase.;;;DNA replication regulator Sld3;;Peptidase A2A, retrovirus, catalytic;;;C-type lectin;;C-type lectin;;	False
OG0001389	0	0	0	2.26246	0	1.02307	3.28552		;\N;;HotDog domain;;;	False
OG0002489		1.78449	0	1.49218	0		3.27667		;Protein kinase domain;;Serine/threonine-protein kinase, active site;;Protein kinase domain;;Serine/threonine/dual specificity protein kinase, catalytic domain;;Protein kinase-like domain;;;Serine/threonine protein kinase;;	False
OG0006461	0	0	0	3.25496	0	0	3.25496		;;	False
OG0009771			0	3.25483			3.25483		;;	False
OG0002131	0	0	0	1.05531	0	2.19461	3.24993		;Nuclear condensin complex subunit 3, C-terminal domain;;Armadillo-type fold;;;Chromosome condensation complex Condensin, subunit G;;Chromosome condensation complex Condensin, subunit G;;	False
OG0013050	0			3.24596			3.24596		;Transcription factor domain, fungi;;Transcription factor domain, fungi;;;	False
OG0005629	0	0	0		3.24347	0	3.24347		;;	False
OG0005132	0	0	1.5077	1.7357	0	0	3.2434		;Dihydrodipicolinate synthetase;;Dihydrodipicolinate synthetase;;Dihydrodipicolinate synthetase;;Dihydrodipicolinate synthetase;;;	False
OG0000387	0	1.93498	0	-0.59483	1.00881	0.891097	3.24006		;Acyltransferase 3;;;	False
OG0007893				3.23936	0		3.23936		;Pyridoxal phosphate-dependent enzyme, beta subunit;;Pyridoxal phosphate-dependent enzyme, beta subunit;;;Cysteine synthase;;	False
OG0003304	0	0	0	0	0	3.2386	3.2386		;Nuf2;;Prefoldin;;;Centromere-associated protein NUF2;;	False
OG0018943			3.23102				3.23102		;Phosphopantetheine attachment site;;;	False
OG0000918	0.556323	1.50789	0	0	0	1.16549	3.22971		;Major facilitator superfamily MFS-1;;Major facilitator superfamily;;Sugar transporter, conserved site;;MFS general substrate transporter;;;Predicted transporter (major facilitator superfamily);;	False
OG0002740	1.40963	0	0	1.80925	0	0	3.21888		;Replication factor A protein 3;;Nucleic acid-binding, OB-fold;;;	False
OG0005960	3.21511	0	0	0	0	0	3.21511		Choline-sulfatase.;;;Sulfatase;;Choline sulfatase enzyme C-terminal domain;;Sulfatase, conserved site;;Alkaline-phosphatase-like, core domain;;Choline-sulfatase;;;Sulfatase;;	False
OG0012639		0				3.19401	3.19401		;;von Willebrand factor and related coagulation proteins;;von Willebrand factor and related coagulation proteins;;	False
OG0008439				3.78147	0	-0.588308	3.19316		;Cytochrome P450;;NmrA-like domain;;Cytochrome P450, E-class, group IV;;Cytochrome P450;;\N;;;Cytochrome P450 CYP4/CYP19/CYP26 subfamilies;;Cytochrome P450 CYP4/CYP19/CYP26 subfamilies;;	False
OG0034413				3.18806			3.18806		;;	False
OG0013664		4.61326				-1.42883	3.18444		;;	False
OG0000025	0.397003	0.609922	1.74468	0.229163	0	0.20256	3.18333		;Major facilitator superfamily;;nan;;;Synaptic vesicle transporter SVOP and related transporters (major facilitator superfamily);;	False
OG0000691	0	0	1.88344	0	0	1.29015	3.17359		;\N;;\N;;;	False
OG0005909	0	0	0	1.02203	0	2.14455	3.16658		;DNA replication checkpoint mediator, MRC1 domain;;\N;;PLC-like phosphodiesterase, TIM beta/alpha-barrel domain;;;	False
OG0006145	0	3.15553	0	0	0		3.15553		L-rhamnono-1,4-lactonase.;;;Amidohydrolase 2;;\N;;;	False
OG0001989	0	0	0	2.03784	0	1.11708	3.15492		Glucan 1,4-alpha-glucosidase.;;;;Nucleolar GTPase/ATPase p130;;	False
OG0003831	1.06063		0	0.503039	0	1.59032	3.15398		;RNA ligase domain, REL/Rln2;;\N;;;	False
OG0007757	0	0	0	0		3.15337	3.15337		;;	False
OG0027739				3.14264			3.14264		;\N;;Major facilitator superfamily domain;;;Sucrose transporter and related proteins;;	False
OG0008429	3.14034						3.14034		;Phosphoesterase;;;	False
OG0001718				0		3.13643	3.13643		;Zn(2)-C6 fungal-type DNA-binding domain;;Transcription factor domain, fungi;;Zn(2)-C6 fungal-type DNA-binding domain;;Zn(2)-C6 fungal-type DNA-binding domain;;Zn(2)-C6 fungal-type DNA-binding domain;;Transcription factor domain, fungi;;Zn(2)-C6 fungal-type DNA-binding domain;;;	False
OG0007179	0		0	3.13567			3.13567		;;	False
OG0001454	1.58506	0	0	1.0121	0	0.530423	3.12758		;Nitroreductase;;Nitroreductase;;;	False
OG0000475	0	0.839315			2.45339	-0.167652	3.12505		;Fungal trichothecene efflux pump;;Sugar transporter, conserved site;;Major facilitator superfamily domain;;Major facilitator superfamily domain;;;Predicted transporter (major facilitator superfamily);;	False
OG0022379			3.12361				3.12361		;;	False
OG0017300				0.224237	2.8906		3.11483		;;	False
OG0006997	1.46746	0	0	1.02655		0.619477	3.11348		;Zinc finger, U1-type;;;C-type lectin;;C-type lectin;;	False
OG0003083	0	0		1.89449	0	1.21283	3.10732		;Fungal transcriptional regulatory protein, N-terminal;;Mandelate racemase/muconate lactonizing enzyme, C-terminal;;Mandelate racemase/muconate lactonizing enzyme, N-terminal;;Fungal specific transcription factor;;Mandelate racemase/muconate lactonizing enzyme;;Fungal transcriptional regulatory protein, N-terminal;;;	False
OG0001580					0	3.10457	3.10457		;Glycosyl hydrolase, family 88;;Six-hairpin glycosidase-like;;;	False
OG0006984			0	3.09627			3.09627		Histone acetyltransferase.;;;;FOG: Reverse transcriptase;;	False
OG0009556				3.08937			3.08937		;Fungal transcriptional regulatory protein, N-terminal;;Fungal transcriptional regulatory protein, N-terminal;;Fungal transcriptional regulatory protein, N-terminal;;Fungal transcriptional regulatory protein, N-terminal;;Fungal transcriptional regulatory protein, N-terminal;;Fungal transcriptional regulatory protein, N-terminal;;;	False
OG0012336						3.07916	3.07916		;;	False
OG0039884		3.07642					3.07642		;;	False
OG0000525	0	0	0	0.945371	2.12911	0	3.07448		;Aminotransferase, class I/classII;;Heterokaryon incompatibility;;\N;;Aminotransferases, class-I, pyridoxal-phosphate-binding site;;Pyridoxal phosphate-dependent transferase;;;1-aminocyclopropane-1-carboxylate synthase, and related proteins;;	False
OG0001839	0	1.42328	0	0	0	1.64928	3.07256		Glycogenin glucosyltransferase.;;;Glycosyl transferase, family 8;;;Glycosyl transferase, family 8 - glycogenin;;	False
OG0005825	0	0	0	1.12493	0	1.94676	3.07169		;;	False
OG0006905	0	0		3.06817	0	0	3.06817		;Protein of unknown function DUF336;;;	False
OG0001729	2.7422	0	0	0.325966	0	0	3.06817		;Phosphotransferase KptA/Tpt1;;Phosphotransferase KptA/Tpt1;;;RNA:NAD 2'-phosphotransferase TPT1;;	False
OG0000028	0.613946	0.279678	1.64689	0.103399	-0.00969913	0.432756	3.06697		;Cytochrome P450;;Cytochrome P450, E-class, group I;;Cytochrome P450;;Fungal transcriptional regulatory protein, N-terminal;;Fungal transcriptional regulatory protein, N-terminal;;Fungal transcriptional regulatory protein, N-terminal;;Cytochrome P450;;Fungal transcriptional regulatory protein, N-terminal;;Cytochrome P450;;Fungal transcriptional regulatory protein, N-terminal;;;Cytochrome P450 CYP…	False
OG0000111	1.16085	-0.371756	-0.300339	1.58073	-0.63445	1.63139	3.06642		;Peptidase S8/S53 domain;;Peptidase S8 propeptide/proteinase inhibitor I9;;Peptidase S8, subtilisin-related;;Peptidase S8, subtilisin, His-active site;;Peptidase S8, subtilisin, Ser-active site;;Peptidase S8/S53 domain;;Proteinase inhibitor, propeptide;;;Subtilisin-related protease/Vacuolar protease B;;	False
OG0001492	1.37333	0	0	1.69012	0	0	3.06345		;;Polycomb enhancer protein, EPC;;	False
OG0012890		0				3.06291	3.06291		;;	False
OG0000523	0	0	0.624629	2.42639	0	0	3.05102		;Protein of unknown function DUF1479;;;	False
OG0000701	1.47745	-0.468761		0.931613	0	1.10495	3.04526		Ribonuclease T2.;;;Ribonuclease T2-like;;Ribonuclease T2, active site;;Ribonuclease T2, active site;;Ribonuclease T2-like;;;Ribonuclease, T2 family;;	False
OG0021300		0				3.04508	3.04508		;;	False
OG0016353			0	3.0416			3.0416		;Protein of unknown function DUF984;;PUA-like;;;	False
OG0011728		0				3.03264	3.03264		;;	False
OG0005575	0	1.45693	0	0	0	1.57532	3.03225		;Rab-GTPase-TBC domain;;Rab-GTPase-TBC domain;;Rab-GTPase-TBC domain;;Rab-GTPase-TBC domain;;;Predicted GTPase activator NB4S/EVI5 (contains TBC domain)/Calmodulin-binding protein Pollux (contains PTB and TBC domains);;	False
OG0004689	0	0	3.02306	0	0	0	3.02306		;Protein of unknown function DUF788, TMEM208;;;Predicted membrane protein;;	False
OG0005941	0	0	0	0.988556	0	2.03368	3.02224		;;	False
OG0008415		0		1.75203		1.26633	3.01836		;M6 metalloprotease;;Peptidase M, neutral zinc metallopeptidases, zinc-binding site;;Aldehyde dehydrogenase, conserved site;;;	False
OG0000303	1.28728	0	0	0.370412	0.95317	0.402719	3.01358		;Cupin 2, conserved barrel;;\N;;Glucose/ribitol dehydrogenase;;Short-chain dehydrogenase/reductase, conserved site;;RmlC-like cupin domain;;\N;;;Reductases with broad range of substrate specificities;;	False
OG0004343	0	0	0		3.3208	-0.310355	3.01045		;FAS1 domain;;Protein of unknown function DUF924;;FAS1 domain;;FAS1 domain;;\N;;FAS1 domain;;;Fasciclin and related adhesion glycoproteins;;Fasciclin and related adhesion glycoproteins;;	False
OG0001884	3.006		0	0			3.006		;;	False
OG0001109	0	0	0.46018	1.16182	0	1.37842	3.00043		Protein disulfide isomerase.;;;Thioredoxin domain;;NADH:flavin oxidoreductase/NADH oxidase, N-terminal;;\N;;Thioredoxin, conserved site;;Thioredoxin-like fold;;\N;;Thioredoxin-like fold;;Disulphide isomerase;;Protein disulphide isomerase;;;Protein disulfide isomerase (prolyl 4-hydroxylase beta subunit);;	False
OG0007651					3.0003	0	3.0003		;Zn(2)-C6 fungal-type DNA-binding domain;;Transcription factor domain, fungi;;NmrA-like domain;;Zn(2)-C6 fungal-type DNA-binding domain;;Zn(2)-C6 fungal-type DNA-binding domain;;Transcription factor domain, fungi;;\N;;Zn(2)-C6 fungal-type DNA-binding domain;;;	False
OG0003711	0	0	0	1.2221	0	1.7768	2.99891		;Ribonuclease H2, subunit B;;;Uncharacterized conserved protein;;	False
OG0008680	4.03452	-2.74804		1.70593		0	2.99242		Histone acetyltransferase.;;;;Transcription initiation factor TFIID, subunit BDF1 and related bromodomain proteins;;	False
OG0012773		2.98977		0			2.98977		Beta-galactosidase.;;Beta-galactosidase.;;Beta-galactosidase.;;Beta-galactosidase.;;Beta-galactosidase.;;;Cellulose-binding domain, fungal;;Glycoside hydrolase, family 35;;Beta-galactosidase jelly roll domain;;Beta-galactosidase 1-like;;Glycoside hydrolase, family 35;;Cellulose-binding domain, fungal;;Glycoside hydrolase, family 35, conserved site;;Cellulose-binding domain, fungal;;Cellulose-bind…	False
OG0006967	0		2.98698	0		0	2.98698		;Amidase signature domain;;;	False
OG0004986	0	0	0	2.97907	0	0	2.97907		;Protein of unknown function DUF3419;;\N;;S-adenosyl-L-methionine-dependent methyltransferase;;;	False
OG0001132	0.9377	0	0	0	0	2.03154	2.96924		Gamma-glutamyltransferase.;;Gamma-glutamyltransferase.;;Gamma-glutamyltransferase.;;Gamma-glutamyltransferase.;;Gamma-glutamyltransferase.;;;Gamma-glutamyltranspeptidase;;Fungal transcriptional regulatory protein, N-terminal;;Gamma-glutamyltranspeptidase;;Fungal transcriptional regulatory protein, N-terminal;;Gamma-glutamyltranspeptidase;;Fungal transcriptional regulatory protein, N-terminal;;Fun…	False
OG0011225	2.96376						2.96376		;;C-type lectin;;C-type lectin;;	False
OG0018861						2.96342	2.96342		Glucan 1,4-alpha-glucosidase.;;;Cell surface antigen;;;von Willebrand factor and related coagulation proteins;;von Willebrand factor and related coagulation proteins;;	False
OG0007040	2.95283	0	0	0	0	0	2.95283		;Putative peptidase domain, HRXXH;;\N;;;	False
OG0003855	0	0	0	1.71704	0	1.23349	2.95053		;Mitochondrial substrate carrier;;Beta-Ig-H3/fasciclin;;Beta-Ig-H3/fasciclin;;Beta-Ig-H3/fasciclin;;Mitochondrial substrate carrier;;Mitochondrial substrate carrier;;Beta-Ig-H3/fasciclin;;;Mitochondrial carnitine-acylcarnitine carrier protein;;	False
OG0001206	2.20316	-1.27341	0	2.01693	0	0	2.94667		Alpha-amylase.;;;Short-chain dehydrogenase/reductase SDR;;Glycosyl hydrolase, family 13, catalytic domain;;Carbohydrate binding module family 20;;Glucose/ribitol dehydrogenase;;Carbohydrate binding module family 20;;Glycosyl hydrolase, family 13, subfamily, catalytic domain;;Carbohydrate binding module family 20;;Carbohydrate-binding-like fold;;\N;;Glycoside hydrolase superfamily;;\N;;;Alpha-amyl…	False
OG0006418	0	0	0	0	0	2.94563	2.94563		Aldose 1-epimerase.;;;Aldose 1-/Glucose-6-phosphate 1-epimerase;;Aldose 1-epimerase, conserved site;;Galactose mutarotase-like domain;;;Predicted mutarotase;;	False
OG0014713			2.93791				2.93791		;;	False
OG0010285				2.92684			2.92684		;Prefoldin;;;Myosin class II heavy chain;;	False
OG0005668	0	0	0	-0.992996	3.9161	0	2.92311		;Rhamnose mutarotase;;;	False
OG0000761	0		1.85654	1.36024		-0.30555	2.91123		;Heterokaryon incompatibility;;\N;;Tetratricopeptide repeat;;\N;;;	False
OG0012754	2.90926						2.90926		;;	False
OG0015172	2.90774						2.90774		;;	False
OG0005376	2.06258	0	0	0.842166	0	0	2.90475		;O-methyltransferase, family 2;;Monooxygenase, FAD-binding;;Aromatic-ring hydroxylase-like;;O-methyltransferase COMT-type;;\N;;\N;;S-adenosyl-L-methionine-dependent methyltransferase;;;Hydroxyindole-O-methyltransferase and related SAM-dependent methyltransferases;;	False
OG0000294	0	0	3.693	0	0	-0.792128	2.90087		;HpcH/HpaI aldolase/citrate lyase domain;;Transcription factor domain, fungi;;Transcription factor domain, fungi;;Pyruvate/Phosphoenolpyruvate kinase-like domain;;;	False
OG0007846		0		2.9008	0		2.9008		;;	False
OG0004991	0.703015	0	0	0.83354	0	1.36218	2.89873		;Calreticulin/calnexin;;Calreticulin/calnexin;;Calreticulin/calnexin;;Calreticulin/calnexin;;Calreticulin/calnexin;;Calreticulin/calnexin;;Concanavalin A-like lectin/glucanase;;Calreticulin/calnexin, P;;;Calnexin;;	False
OG0008386			0	2.89438			2.89438		;;	False
OG0023342				2.89371			2.89371		;;	False
OG0004566	1.39323	0	0	1.48766	0	0	2.8809		Galactinol--sucrose galactosyltransferase.;;;Glycosyl hydrolases 36;;Glycoside hydrolase superfamily;;;	False
OG0004947	0	0	2.87772	0	0	0	2.87772		;Cyclin-like F-box;;Protein of unknown function DUF803;;Cyclin-like F-box;;MFS general substrate transporter;;nan;;nan;;;Uncharacterized conserved protein;;	False
OG0009714		0			0	2.87229	2.87229		;Zn(2)-C6 fungal-type DNA-binding domain;;Zn(2)-C6 fungal-type DNA-binding domain;;Zn(2)-C6 fungal-type DNA-binding domain;;Zn(2)-C6 fungal-type DNA-binding domain;;Zn(2)-C6 fungal-type DNA-binding domain;;;	False
OG0002777	0	0	0	0.917383	0	1.95187	2.86925		;Glucose/ribitol dehydrogenase;;AAA ATPase, central region;;Short-chain dehydrogenase/reductase SDR;;AAA ATPase;;;DNA replication checkpoint protein CHL12/CTF18;;DNA replication checkpoint protein CHL12/CTF18;;	False
OG0006049	1.75667	0	0	0	0	1.11109	2.86776		;;	False
OG0000859	0.736288	0	0	1.5211	0	0.609721	2.86711		;Aldehyde dehydrogenase;;;Aldehyde dehydrogenase;;	False
OG0007078	0	0		-0.756327	0	3.60997	2.85364		;;Homeobox protein;;	False
OG0003791	1.1403	0	0	1.71332	0	0	2.85362		;;	False
OG0003596	0	0	0	1.90698	0	0.944272	2.85125		Exodeoxyribonuclease I.;;;DNA repair protein (XPGC)/yeast Rad;;XPG N-terminal;;XPG I;;Surfeit locus 6;;Helix-hairpin-helix motif, class 2;;XPG I;;XPG N-terminal;;XPG N-terminal;;Helix-hairpin-helix motif, class 2;;nan;;;5'-3' exonuclease;;	False
OG0025715	2.84836						2.84836		;;	False
OG0000669	0.543895	0.461045	1.36395	0	0	0.474593	2.84348		3-oxoacid CoA-transferase.;;3-oxoacid CoA-transferase.;;3-oxoacid CoA-transferase.;;;Alcohol dehydrogenase, iron-type;;Coenzyme A transferase family I;;Alcohol dehydrogenase, iron-type, conserved site;;Coenzyme A transferase family I;;\N;;\N;;3-oxoacid CoA-transferase, subunit B;;3-oxoacid CoA-transferase, subunit A;;;Succinyl-CoA:alpha-ketoacid-CoA transferase;;	False
OG0029659						2.84309	2.84309		;;	False
OG0023021			2.8398				2.8398		;Peptidase, cysteine peptidase active site;;nan;;;beta-1,6-N-acetylglucosaminyltransferase, contains WSC domain;;beta-1,6-N-acetylglucosaminyltransferase, contains WSC domain;;	False
OG0008766				2.83934			2.83934		;Zn(2)-C6 fungal-type DNA-binding domain;;Transcription factor domain, fungi;;Zn(2)-C6 fungal-type DNA-binding domain;;Zn(2)-C6 fungal-type DNA-binding domain;;Zn(2)-C6 fungal-type DNA-binding domain;;Zn(2)-C6 fungal-type DNA-binding domain;;;	False
OG0000778	0	0	0	2.72141	0	0.117	2.83841		;Ferredoxin reductase-type FAD-binding domain;;\N;;Riboflavin synthase-like beta-barrel;;;	False
OG0001296	0	0	0	2.83624	0	0	2.83624		;Fungal transcriptional regulatory protein, N-terminal;;Fungal transcriptional regulatory protein, N-terminal;;Lipase, GDSL;;Fungal transcriptional regulatory protein, N-terminal;;Fungal transcriptional regulatory protein, N-terminal;;ATP-dependent DNA ligase, conserved site;;Esterase, SGNH hydrolase-type;;Fungal transcriptional regulatory protein, N-terminal;;;Isoamyl acetate-hydrolyzing esteras…	False
OG0006743	0	0	0	2.83053	0	0	2.83053		;Cell wall protein YJL171C/Tos1;;Domain of unknown function DUF2403, glycine-rich;;;	False
OG0004499	0	0	0	1.16452	0	1.64785	2.81237		;Ribosomal protein L32e;;Potentiating neddylation domain;;DNA polymerase alpha/epsilon, subunit B;;DNA polymerase alpha, subunit B N-terminal;;\N;;Potentiating neddylation domain;;UBA-like;;Ribosomal protein L32e;;;DNA polymerase alpha-primase complex, polymerase-associated subunit B;;	False
OG0002013	0	1.15244		1.65354		0	2.80599		;Major facilitator superfamily MFS-1;;Major facilitator superfamily;;MFS general substrate transporter;;;Synaptic vesicle transporter SVOP and related transporters (major facilitator superfamily);;	False
OG0002000	0	0	0	2.79887	0	0	2.79887		;SH3 domain;;FCH domain;;Adipose-regulatory protein, Seipin;;SH3 domain;;FCH domain;;FCH domain;;SH3 domain;;\N;;SH3 domain;;;Predicted proline-serine-threonine phosphatase-interacting protein (PSTPIP);;	False
OG0007158	2.79688	0		0	0	0	2.79688		3-hydroxyisobutyrate dehydrogenase.;;;6-phosphogluconate dehydrogenase, NADP-binding;;NADP-dependent 3-hydroxyisobutyrate dehydrogenase, NAD-binding domain;;6-phosphogluconate dehydrogenase, C-terminal-like;;\N;;;Predicted dehydrogenase;;	False
OG0008718		2.79451		0			2.79451		;;	False
OG0000878	1.22178	0	0	1.11285	0	0.455298	2.78993		;;	False
OG0003569	0	0	0	1.52411	0	1.26465	2.78876		;Ras GTPase-activating protein;;RasGAP protein, C-terminal;;Ras GTPase-activating protein, conserved site;;Ras GTPase-activating protein;;Ras GTPase-activating protein;;\N;;Rho GTPase activation protein;;;Ras GTPase-activating protein family - IQGAP;;	False
OG0007558	0		0	2.78875			2.78875		;;	False
OG0004074	0		0	1.87358	0	0.912276	2.78586		;Kinesin, motor region;;Kinesin, motor region;;Kinesin, motor region;;Kinesin, motor region;;Kinesin, motor region;;Prefoldin;;Signal recognition particle, SRP54 subunit, helical bundle;;;Kinesin-like protein;;	False
OG0000522	0.767739	0	0	3.06621	0	-1.05308	2.78086		;Protein of unknown function UPF0187;;Immunoglobulin/major histocompatibility complex, conserved site;;;	False
OG0006544	0	0	0	1.3004	0	1.48036	2.78075		;;	False
OG0013741	2.77282						2.77282		;;	False
OG0000000	0.394673	0.547584	0.476142	0.836636	-0.0208981	0.538527	2.77266		;;	False
OG0005536	0	0	0	1.62437	0	1.14401	2.76838		3-dehydroquinate dehydratase.;;;3-dehydroquinate dehydratase type I;;Transcription factor domain, fungi;;Transcription factor domain, fungi;;\N;;;Pentafunctional AROM protein;;	False
OG0005978	0	0	0	2.76586		0	2.76586		;Alpha/beta hydrolase fold-1;;;Soluble epoxide hydrolase;;	False
OG0007083			0	2.76213			2.76213		;Endoribonuclease L-PSP;;Endoribonuclease L-PSP/chorismate mutase-like;;;Putative translation initiation inhibitor UK114/IBM1;;	False
OG0000582	0	0	2.33149	0.428184	0	0	2.75968		;GPCR, family 2, secretin-like;;GPCR, rhodopsin-like superfamily;;;Adenylate cyclase-coupled calcitonin receptor;;	False
OG0003675	0	0	0	0.858532	0	1.8984	2.75694		Adenosinetriphosphatase.;;;MCM;;MCM;;MCM protein 7;;MCM;;MCM;;AAA ATPase, core;;MCM;;MCM;;Nucleic acid-binding, OB-fold-like;;;DNA replication licensing factor, MCM7 component;;	False
OG0006188	1.28264	0	0	0	0	1.46962	2.75226		;;Chitinase;;	False
OG0005859	0	2.75133		0	0	0	2.75133		;Thiolase, N-terminal;;Mitochondrial substrate/solute carrier;;Fumarate lyase, N-terminal;;CoA-transferase family III;;Thiolase, C-terminal;;Transcription factor domain, fungi;;Homogentisate 1,2-dioxygenase;;Adenylosuccinate lyase C-terminal;;\N;;Fumarate lyase family;;Thiolase, acyl-enzyme intermediate active site;;Thiolase, conserved site;;Mitochondrial substrate/solute carrier;;Adenylosuccinat…	False
OG0011698		0				2.74891	2.74891		;;	False
OG0005620	0	0		1.77749	0	0.96591	2.7434		;;	False
OG0002768	0.96979		0.927332	0.844563			2.74169		Glucan 1,4-alpha-glucosidase.;;;;von Willebrand factor and related coagulation proteins;;von Willebrand factor and related coagulation proteins;;	False
OG0006317	0	0	0	0.938971	0	1.80214	2.74111		;Thioredoxin domain;;Kinesin motor domain;;PPPDE putative peptidase domain;;PUL;;Thioredoxin, conserved site;;Kinesin motor domain, conserved site;;Kinesin motor domain;;Thioredoxin-like fold;;PUL;;Kinesin motor domain;;P-loop containing nucleoside triphosphate hydrolase;;Thioredoxin-like fold;;;Kinesin-like protein;;	False
OG0002607	0	0	0	1.5624	0	1.17415	2.73654		;Basic-leucine zipper domain;;Basic-leucine zipper domain;;\N;;;	False
OG0016233						2.72744	2.72744		;;	False
OG0020962	2.72559						2.72559		;;PHD Zn-finger protein;;	False
OG0000916	1.55139	0	0	1.05795	0	0.111329	2.72067		;Protein kinase, core;;Serine/threonine protein kinase-related;;Tyrosine protein kinase;;Serine/threonine protein kinase;;Protein kinase, core;;Serine/threonine protein kinase, active site;;Protein kinase-like;;;NIMA (never in mitosis)-related G2-specific serine/threonine protein kinase;;	False
OG0009013			2.71837				2.71837		;\N;;;	False
OG0002429	0	0	0	2.71083	0	0	2.71083		;Homeobox domain;;Homeobox domain;;Homeobox domain;;Homeodomain-like;;;Transcription factor PRD and related proteins, contain PAX and HOX domains;;	False
OG0001656	0	0	0	1.05221	0	1.65435	2.70655		IMP dehydrogenase.;;;2-nitropropane dioxygenase, NPD;;;IMP dehydrogenase/GMP reductase;;	False
OG0003404	0	0	0	1.23061	0	1.47267	2.70328		Methylated-DNA--[protein]-cysteine S-methyltransferase.;;;Methylated-DNA-[protein]-cysteine S-methyltransferase, DNA binding;;Methylated-DNA-[protein]-cysteine S-methyltransferase, active site;;Methylated-DNA-[protein]-cysteine S-methyltransferase, DNA binding;;Methylated-DNA-[protein]-cysteine S-methyltransferase, DNA binding;;;6-O-methylguanine-DNA methyltransferase MGMT/MGT1, involved in DNA r…	False
OG0000099	0.385456	1.48941	-0.294842	0.402851	0	0.718327	2.7012		;Dynamin, GTPase region;;Basic helix-loop-helix dimerisation region bHLH;;Dynamin, GTPase region;;Dynamin central region;;Dynamin GTPase effector;;Dynamin, GTPase region;;Basic helix-loop-helix dimerisation region bHLH;;Basic helix-loop-helix dimerisation region bHLH;;Helix-loop-helix DNA-binding;;;Vacuolar sorting protein VPS1, dynamin, and related proteins;;Vacuolar sorting protein VPS1, dynami…	False
OG0005420			0	0		2.69769	2.69769		;;	False
OG0015169					2.69642		2.69642		;\N;;;	False
OG0002039		2.08809	0	0.607473	0	0	2.69557		;Zn(2)-C6 fungal-type DNA-binding domain;;Major facilitator superfamily;;Amidohydrolase 3;;Zn(2)-C6 fungal-type DNA-binding domain;;Zn(2)-C6 fungal-type DNA-binding domain;;Zn(2)-C6 fungal-type DNA-binding domain;;Major facilitator superfamily domain;;Metal-dependent hydrolase, composite domain;;\N;;Zn(2)-C6 fungal-type DNA-binding domain;;;Synaptic vesicle transporter SVOP and related transporte…	False
OG0005940	0	0	1.49835	0	0	1.19258	2.69093		;\N;;;	False
OG0000919	0	0	0.927164	0		1.76123	2.68839		;Tetratricopeptide region;;Tetratricopeptide region;;SET;;;Predicted histone tail methylase containing SET domain;;	False
OG0004177	0	0		0	0	2.68213	2.68213		;ATPase, F0 complex, subunit A;;;	False
OG0004406	0	0	0.905015	0.639247	0	1.13599	2.68025		;Cell division/GTP binding protein;;Cell division/GTP binding protein;;Septin;;;Septin CDC10 and related P-loop GTPases;;Septin CDC10 and related P-loop GTPases;;Septin CDC10 and related P-loop GTPases;;	False
OG0018719						2.67665	2.67665		;;	False
OG0018837	2.67504						2.67504		;;	False
OG0002716	0	0	0	2.67061	0	0	2.67061		Aromatic-L-amino-acid decarboxylase.;;Aromatic-L-amino-acid decarboxylase.;;Aromatic-L-amino-acid decarboxylase.;;Aromatic-L-amino-acid decarboxylase.;;Aromatic-L-amino-acid decarboxylase.;;;Pyridoxal phosphate-dependent decarboxylase;;Aromatic-L-amino-acid decarboxylase;;Pyridoxal-phosphate binding site;;Pyridoxal phosphate-dependent transferase;;;Aromatic-L-amino-acid/L-histidine decarboxylase;;	False
OG0000930	0	0	1.72521	1.4776	0	-0.536194	2.66661		;;RNA polymerase II, large subunit;;	False
OG0003329	0	0	0	1.6742	0	0.990132	2.66433		;\N;;;	False
OG0005042	0	0	0	0	0	2.65394	2.65394		DNA-directed DNA polymerase.;;DNA-directed DNA polymerase.;;DNA-directed DNA polymerase.;;;DNA-directed DNA polymerase, family B, multifunctional domain;;DNA-directed DNA polymerase, family B, exonuclease domain;;DNA polymerase epsilon, catalytic subunit A, C-terminal;;DNA-directed DNA polymerase, family B;;Ribonuclease H-like domain;;\N;;;DNA polymerase epsilon, catalytic subunit A;;	False
OG0001695	0	0	0	1.5632	0	1.09026	2.65346		;GNAT domain;;Amidase;;Amidase, conserved site;;GNAT domain;;PLC-like phosphodiesterase, TIM beta/alpha-barrel domain;;Acyl-CoA N-acyltransferase;;Amidase signature domain;;;Amidases;;	False
OG0010687					0	2.65272	2.65272		;;	False
OG0002225	0	0	1.31227	1.34044	0	0	2.65271		;Glycolipid transfer protein, GLTP;;Calcium-binding EF-hand;;Glycolipid transfer protein, GLTP;;;Glycolipid transfer protein;;	False
OG0002380	0	0	1.30098	1.35028	0	0	2.65125		;Zinc finger, C2H2-type;;Zinc finger, C2H2-like;;Zinc finger, C2H2-type;;Zinc finger, C2H2-type;;;FOG: Zn-finger;;	False
OG0013297		0				2.64891	2.64891		;;	False
OG0005631	0			2.64072		0	2.64072		;Fungal transcriptional regulatory protein, N-terminal;;Fungal transcriptional regulatory protein, N-terminal;;Fungal transcriptional regulatory protein, N-terminal;;Fungal transcriptional regulatory protein, N-terminal;;Fungal transcriptional regulatory protein, N-terminal;;Fungal transcriptional regulatory protein, N-terminal;;;	False
OG0001261	0			0	0	2.64041	2.64041		;Zn(2)-C6 fungal-type DNA-binding domain;;NmrA-like domain;;Protein of unknown function DUF3468;;Zn(2)-C6 fungal-type DNA-binding domain;;Zn(2)-C6 fungal-type DNA-binding domain;;Zn(2)-C6 fungal-type DNA-binding domain;;\N;;Zn(2)-C6 fungal-type DNA-binding domain;;;	False
OG0001374	1.04301	0.546953	0	0.482267	0	0.567823	2.64006		;Cytochrome P450;;Cyclin, N-terminal;;Cytochrome P450;;Cytochrome P450, E-class, group IV;;Cytochrome P450, conserved site;;Cyclin-like;;Cyclin-like;;Cytochrome P450;;;Cytochrome P450 CYP4/CYP19/CYP26 subfamilies;;Cytochrome P450 CYP4/CYP19/CYP26 subfamilies;;	False
OG0000086	0.540159	0.700426	1.9988	-0.25076	0.231607	-0.580791	2.63945		;Cytochrome P450;;Cytochrome P450;;Cytochrome P450, E-class, group I;;Cytochrome P450, conserved site;;Cytochrome P450;;;Cytochrome P450 CYP3/CYP5/CYP6/CYP9 subfamilies;;	False
OG0006202	0	0.848087	0	0.695665	0	1.0885	2.63225		;F-box domain;;\N;;;	False
OG0006251	0		0	2.63061			2.63061		Beta-1,4-mannosyl-glycoprotein beta-1,4-N-acetylglucosaminyltransferase.;;;Glycosyl transferase, family 17;;;	False
OG0007144	0		0	2.62743			2.62743		DNA-directed DNA polymerase.;;DNA-directed DNA polymerase.;;DNA-directed DNA polymerase.;;;DNA/RNA helicase, DEAD/DEAH box type, N-terminal;;DNA/RNA helicase, C-terminal;;DEAD-like helicase, N-terminal;;DNA/RNA helicase, C-terminal;;Helicase, superfamily 1 and 2, ATP-binding;;DNA/RNA helicase, C-terminal;;DNA repair Rad51/transcription factor NusA, alpha-helical;;;DNA polymerase theta/eta, DEAD-b…	False
OG0034442				2.62677			2.62677		;;	False
OG0002727	0	0	1.68838	0.933264	0	0	2.62164		;Transcription factor, MADS-box;;Transcription factor, MADS-box;;Transcription factor, MADS-box;;Transcription factor, MADS-box;;Transcription factor, MADS-box;;Transcription factor, MADS-box;;;Regulator of arginine metabolism and related MADS box-containing transcription factors;;	False
OG0017795	2.61716						2.61716		;;	False
OG0001667	0	0	0	1.60329	0	1.01215	2.61544		;Survival protein SurE-like phosphatase/nucleotidase;;Survival protein SurE-like phosphatase/nucleotidase;;Survival protein SurE-like phosphatase/nucleotidase;;Survival protein SurE-like phosphatase/nucleotidase;;;	False
OG0000563	0	0	0.130732	0.729232	1.22039	0.534792	2.61515		;Peptidase M14, carboxypeptidase A;;;	False
OG0000805	0	0	-0.500542	2.22781	0	0.881563	2.60883		;Manganese and iron superoxide dismutase;;Manganese and iron superoxide dismutase;;Manganese and iron superoxide dismutase;;Manganese and iron superoxide dismutase;;Manganese and iron superoxide dismutase;;Manganese and iron superoxide dismutase;;Manganese and iron superoxide dismutase;;;Manganese superoxide dismutase;;	False
OG0002376	0	0	0	1.77866	0	0.827568	2.60623		;Aldehyde dehydrogenase domain;;Extradiol ring-cleavage dioxygenase, class III enzyme, subunit B;;Extradiol ring-cleavage dioxygenase, class III enzyme, subunit B;;Aldehyde/histidinol dehydrogenase;;;Aldehyde dehydrogenase;;	False
OG0029635						2.60382	2.60382		;;	False
OG0001723	0			0.711193	0	1.88842	2.59961		;Alginate lyase domain;;Aflatoxin regulatory protein;;Chondroitin AC/alginate lyase;;;	False
OG0004744	0	0	0	1.08761	0	1.50907	2.59667		;Cyclin-dependent kinase, regulatory subunit;;Cyclin-dependent kinase, regulatory subunit;;Cyclin-dependent kinase, regulatory subunit;;Cyclin-dependent kinase, regulatory subunit;;Cyclin-dependent kinase, regulatory subunit;;Calycin-like;;Cyclin-dependent kinase, regulatory subunit;;;Cyclin-dependent protein kinase CDC28, regulatory subunit CKS1, and related proteins;;	False
OG0002886	0	0	0	1.79976	0	0.792288	2.59205		Methionine adenosyltransferase.;;Methionine adenosyltransferase.;;;S-adenosylmethionine synthetase, N-terminal;;S-adenosylmethionine synthetase, central domain;;S-adenosylmethionine synthetase, C-terminal;;S-adenosylmethionine synthetase;;S-adenosylmethionine synthetase, conserved site;;S-adenosylmethionine synthetase, conserved site;;S-adenosylmethionine synthetase superfamily;;S-adenosylmethion…	False
OG0004079	0	2.5846	0	0	0	0	2.5846		;Domain of unknown function DUF59;;\N;;;Uncharacterized conserved protein;;	False
OG0015104				2.58245			2.58245		;;	False
OG0021008				2.58129			2.58129		;;Gluconate kinase;;	False
OG0000507	0	0	0	1.5518	0	1.02479	2.57659		;Glucose-methanol-choline oxidoreductase;;GMC oxidoreductase;;Glucose-methanol-choline oxidoreductase;;nan;;nan;;nan;;;Glucose dehydrogenase/choline dehydrogenase/mandelonitrile lyase (GMC oxidoreductase family);;	False
OG0010230		0	0			2.57527	2.57527		;;	False
OG0000443	0	0	0	1.65356		0.920338	2.5739		;Aspartyl-tRNA synthetase, class IIb;;OB-fold nucleic acid binding;;Aminoacyl-transfer RNA synthetase, class II;;;Aspartyl-tRNA synthetase;;	False
OG0000021	0.209497	1.04875	0.308286	0.406288	0.313204	0.28307	2.5691		;Transcription factor domain, fungi;;Major facilitator superfamily;;Major facilitator superfamily domain;;Transcription factor domain, fungi;;Major facilitator superfamily domain;;;Permease of the major facilitator superfamily;;	False
OG0001471			0	2.56846			2.56846		;\N;;Nucleotide-diphospho-sugar transferases;;;	False
OG0000708	0.713727	1.4992	0	0.353058	0	0	2.56599		;Transcription factor, fork head;;Transcription factor, fork head;;Fork head domain conserved site1;;\N;;Transcription factor, fork head;;Transcription factor, fork head;;\N;;;Transcription factor of the Forkhead/HNF3 family;;	False
OG0007459	0	0	0	0.963314	0	1.60012	2.56343		;FAD linked oxidase, N-terminal;;Berberine/berberine-like;;FMN-binding split barrel, related;;FAD-binding, type 2;;;Proteins containing the FAD binding domain;;	False
OG0000479	0	0.516189	1.45915	0.584733	0	0	2.56007		;Leucine rich repeat 4;;\N;;\N;;;Serine/threonine kinase TIP30/CC3;;	False
OG0025745	2.55974						2.55974		;;	False
OG0015220					0	2.55722	2.55722		Cathepsin D.;;;Aspartic peptidase;;Aspartic peptidase;;Aspartic peptidase domain;;;Aspartyl protease;;	False
OG0006887	0	0		2.55623		0	2.55623		;;	False
OG0000187	0	0	1.72202	0.570809	0	0.262022	2.55486		;Barwin-related endoglucanase;;;Uncharacterized conserved protein;;	False
OG0004506	0	1.28338	0	0	0	1.26957	2.55295		;OB-fold nucleic acid binding domain, AA-tRNA synthetase-type;;Replication factor-A protein 1, N-terminal;;Replication factor A, C-terminal;;Nucleic acid-binding, OB-fold;;Replication factor A protein 1;;;Single-stranded DNA-binding replication protein A (RPA), large (70 kD) subunit and related ssDNA-binding proteins;;	False
OG0008187	2.54996			0	0		2.54996		;;	False
OG0017811						2.54488	2.54488		;\N;;;	False
OG0006994		0	0			2.54185	2.54185		;;	False
OG0000640	0	0	0.797926	0.752229	0	0.990705	2.54086		;Cyclin, N-terminal;;Cyclin, C-terminal;;Cyclin;;Cyclin, N-terminal;;Cyclin-like;;;Cyclin B and related kinase-activating proteins;;	False
OG0000342	0			2.53441	0		2.53441		;Protein of unknown function DUF3435;;;	False
OG0001783	0	0	0	0.756315	0	1.77444	2.53075		Lanosterol synthase.;;;Prenyltransferase/squalene oxidase;;CS domain;;SGS;;Tetratricopeptide TPR2;;\N;;Terpene synthase, conserved site;;SGS;;CS domain;;Tetratricopeptide repeat;;Terpenoid cyclases/protein prenyltransferase alpha-alpha toroid;;\N;;HSP20-like chaperone;;Squalene cyclase;;;Oxidosqualene-lanosterol cyclase and related proteins;;	False
OG0010447		1.57411			0	0.954596	2.52871		;;	False
OG0000394	0	-0.831673	0	1.16459	1.85796	0.33413	2.52501		;Inositol monophosphatase;;Inositol monophosphatase;;Peptidase M28;;;Transferrin receptor and related proteins containing the protease-associated (PA) domain;;Transferrin receptor and related proteins containing the protease-associated (PA) domain;;Transferrin receptor and related proteins containing the protease-associated (PA) domain;;	False
OG0012709	2.52473						2.52473		;;	False
OG0001510	0	0	0	2.52022	0	0	2.52022		;ATPase, OSCP/delta subunit;;Mob1/phocein;;ATPase, OSCP/delta subunit;;ATPase, OSCP/delta subunit, conserved site;;Mob1/phocein;;F1F0 ATP synthase OSCP/delta subunit, N-terminal domain;;ATPase, OSCP/delta subunit;;;Cell cycle-associated protein Mob1-1;;	False
OG0006412	0		0	1.51486	0	1.00332	2.51819		;Homeobox;;Homeobox;;Cupin 2, conserved barrel;;Homeobox;;Homeobox;;Homeodomain-like;;Cupin, RmlC-type;;;Transcription factor MEIS1 and related HOX domain proteins;;	False
OG0000746	1.48971	0	0	1.32489	0	-0.297132	2.51746		;;Chitin synthase/hyaluronan synthase (glycosyltransferases);;	False
OG0017456		0				2.51545	2.51545		;Ubiquitin-conjugating enzyme E2;;Ubiquitin-conjugating enzyme E2;;Ubiquitin-conjugating enzyme/RWD-like;;;Ubiquitin-protein ligase;;	False
OG0005049	0	0	0	1.02698	0	1.48792	2.51491		;Ubiquitin related modifier 1;;Ubiquitin related modifier 1;;;Ubiquitin-like protein;;	False
OG0000126	0.210473	0	0	1.38613	0.897843	0.019323	2.51377		;Glycoside hydrolase, family 3, N-terminal;;Glycoside hydrolase, family 3, N-terminal;;Glycoside hydrolase, family 3, C-terminal;;Paired amphipathic helix;;nan;;Glycoside hydrolase, family 5;;;Histone deacetylase complex, SIN3 component;;	False
OG0014731				2.5115			2.5115		;;	False
OG0001696	0.243243	0	0.568963	1.10188	0	0.583403	2.49749		;Ser-Thr-rich glycosyl-phosphatidyl-inositol-anchored membrane family;;;	False
OG0002186	0	0	0	0.655498	0	1.84175	2.49725		;Protein of unknown function DUF1692;;;COPII vesicle protein;;	False
OG0007500	0	0			0	2.4968	2.4968		;;	False
OG0011020				2.4947			2.4947		Delta(24)-sterol C-methyltransferase.;;;Methyltransferase type 11;;;SAM-dependent methyltransferases;;SAM-dependent methyltransferases;;	False
OG0022512				2.49256			2.49256		Exo-alpha-sialidase.;;Exo-alpha-sialidase.;;;;beta-1,6-N-acetylglucosaminyltransferase, contains WSC domain;;beta-1,6-N-acetylglucosaminyltransferase, contains WSC domain;;	False
OG0001057	0	0	0	-0.587922	0.925864	2.15451	2.49245		;Protein kinase, core;;Cytochrome P450;;Cytochrome P450, E-class, group IV;;Cytochrome P450;;Serine/threonine protein kinase-related;;Forkhead-associated;;Tyrosine protein kinase;;Serine/threonine protein kinase;;Forkhead-associated;;Forkhead-associated;;Protein kinase, core;;Cytochrome P450;;Protein kinase ATP binding, conserved site;;Serine/threonine protein kinase, active site;;Cytochrome P450…	False
OG0002657	0	0.700376	1.09802	0	0	0.691747	2.49015		;Glucose-6-phosphate dehydrogenase, NAD-binding;;Glucose-6-phosphate dehydrogenase, C-terminal;;Mediator complex, subunit Med14;;Glucose-6-phosphate dehydrogenase;;Glucose-6-phosphate dehydrogenase, active site;;\N;;\N;;Glucose-6-phosphate dehydrogenase;;;Glucose-6-phosphate 1-dehydrogenase;;	False
OG0017104			2.49013				2.49013		;;ATP-dependent RNA helicase;;	False
OG0007805		0	0		0	2.48835	2.48835		;Spindle associated;;;ER-Golgi vesicle-tethering protein p115;;	False
OG0012638						2.48766	2.48766		;Glycoside hydrolase, family 16, active site;;;Molecular chaperone (HSP90 family);;	False
OG0006272	0	1.46478	0	0	0	1.02273	2.48751		;;	False
OG0000833	0	-1.44754	-0.628429	-1.02252	2.87554	2.70996	2.48701		;Terpene synthase, metal-binding domain;;Isoprenoid synthase domain;;\N;;;	False
OG0008172		0.0991159				2.3855	2.48462		;;	False
OG0007966			0	2.47422	0		2.47422		;ThiJ/PfpI;;\N;;Class I glutamine amidotransferase-like;;;	False
OG0012023		0.902362				1.57163	2.474		;;	False
OG0002496	0	0	0	0	0	2.47387	2.47387		;Uracil-DNA glycosylase-like;;Transcription factor domain, fungi;;Uracil-DNA glycosylase, active site;;Transcription factor domain, fungi;;Uracil-DNA glycosylase-like;;\N;;Uracil-DNA glycosylase-like;;Uracil-DNA glycosylase;;;Uracil DNA glycosylase;;	False
OG0005611	0	0	0	1.14233	0	1.33065	2.47299		;DENN;;dDENN;;uDENN;;DENN;;uDENN;;dDENN;;Protein kinase C, phorbol ester/diacylglycerol binding;;DENN;;uDENN;;dDENN;;;Calmodulin-binding protein CRAG, contains DENN domain;;	False
OG0000860	0	0	1.83629	0.635811	0	0	2.4721		Proton-exporting ATPase.;;;P-type ATPase, A domain;;Cation-transporting P-type ATPase, N-terminal;;HAD-like domain;;P-type ATPase, phosphorylation site;;Cation-transporting P-type ATPase, N-terminal;;HAD-like domain;;\N;;\N;;P-type ATPase;;P-type ATPase, subfamily IIIA;;;Plasma membrane H+transporting ATPase;;	False
OG0005588	0	0	0	1.56256	0	0.90314	2.4657		;Translation machinery associated TMA7;;;Uncharacterized conserved protein;;	False
OG0034419				2.46549			2.46549		;;	False
OG0001268	0	3.69878	0	-1.23385	0	0	2.46493		Lactoylglutathione lyase.;;;Glyoxalase/fosfomycin resistance/dioxygenase domain;;Glyoxalase I, conserved site;;Glyoxalase/Bleomycin resistance protein/Dihydroxybiphenyl dioxygenase;;Glyoxalase I;;;Glyoxalase;;	False
OG0000533	0.372367	0	2.08988	0	0	0	2.46225		;Zn(2)-C6 fungal-type DNA-binding domain;;Transcription factor domain, fungi;;Major facilitator superfamily;;Zn(2)-C6 fungal-type DNA-binding domain;;Zn(2)-C6 fungal-type DNA-binding domain;;Major facilitator superfamily domain;;Zn(2)-C6 fungal-type DNA-binding domain;;Major facilitator superfamily domain;;Zn(2)-C6 fungal-type DNA-binding domain;;;Predicted transporter (major facilitator superfam…	False
OG0002250	0	0	0	0.947176	0	1.51298	2.46016		;Mpv17/PMP22;;Domain of unknown function SprT-like;;;Peroxisomal membrane protein MPV17 and related proteins;;	False
OG0000393	0	0	0	1.21946	1.5829	-0.344621	2.45774		;Glucose/ribitol dehydrogenase;;Short-chain dehydrogenase/reductase SDR;;NAD(P)-binding;;;15-hydroxyprostaglandin dehydrogenase and related dehydrogenases;;15-hydroxyprostaglandin dehydrogenase and related dehydrogenases;;	False
OG0005809	0	0	0	-0.761035	0	3.21461	2.45357		;;ER-Golgi vesicle-tethering protein p115;;	False
OG0000030	0.94908	0.171742	0	0.336349	0.178488	0.815862	2.45152		;Protein of unknown function DUF3328;;;	False
OG0002439	0	0	1.413	1.02665	0	0	2.43965		;GPCR, family 2, secretin-like;;;	False
OG0001574	0		0	2.43456	0		2.43456		;Alpha/beta hydrolase fold-1;;Alpha/Beta hydrolase fold;;;	False
OG0007765			0	2.43111			2.43111		;;	False
OG0011828	2.42826			0			2.42826		;;CREB binding protein/P300 and related TAZ Zn-finger proteins;;	False
OG0003598	0	1.50527	0	0	0	0.919946	2.42522		;Prefoldin alpha-like;;Prefoldin, subunit 3;;Prefoldin;;;Molecular chaperone Prefoldin, subunit 3;;	False
OG0001898		0	0	0	0	2.41816	2.41816		;Derlin;;\N;;;Predicted membrane protein;;	False
OG0005610	0	0	0	2.41641	0	0	2.41641		;Acetyl-CoA hydrolase/transferase;;Nucleoporin protein Ndc1-Nup;;Acetyl-CoA hydrolase/transferase C-terminal domain;;\N;;;Acetyl-CoA hydrolase;;	False
OG0000226	0	0.371156	0.608022	0.477271	0	0.959358	2.41581	Sugar/inositol transporter	;General substrate transporter;;GNAT domain;;Sugar transporter, conserved site;;Sugar transporter, conserved site;;Major facilitator superfamily domain;;GNAT domain;;Major facilitator superfamily domain;;Acyl-CoA N-acyltransferase;;Sugar/inositol transporter;;;Predicted transporter (major facilitator superfamily);;	True
OG0016112				2.41562			2.41562		;Aminotransferase, class I/classII;;Aminotransferases, class-I, pyridoxal-phosphate-binding site;;Pyridoxal phosphate-dependent transferase;;;Kynurenine aminotransferase, glutamine transaminase K;;	False
OG0010503	0			2.41489	0		2.41489		;GLEYA adhesin domain;;;	False
OG0002133	0	2.41311	0	0	0	0	2.41311		;Glycosylphosphatidylinositol-mannosyltransferase I, PIG-X/PBN1;;Glycosylphosphatidylinositol-mannosyltransferase I, PIG-X/PBN1;;;	False
OG0002333	1.71566	0	0	0.696093	0	0	2.41175		;;RNA polymerase II, large subunit;;	False
OG0039489						2.41068	2.41068		;;	False
OG0003396	0	1.31999	0	0	0	1.08901	2.40901		;SET domain;;6,7-dimethyl-8-ribityllumazine synthase;;Sugar isomerase (SIS);;COMPASS complex Set1 subunit, N-SET domain;;Histone lysine methyltransferase SET associated;;\N;;RNA recognition motif domain;;SET domain;;Post-SET domain;;Glutamine amidotransferase type 2 domain;;Sugar isomerase (SIS);;Histone H3-K4 methyltransferase Set1, fungal;;SET domain;;Post-SET domain;;6,7-dimethyl-8-ribitylluma…	False
OG0000332	0	0	3.59756	0	0	-1.189	2.40856		;Ammonium transporter AmtB-like domain;;Ammonium transporter, conserved site;;Ammonium transporter AmtB-like domain;;Ammonium transporter;;;Ammonia permease;;	False
OG0006026	0	0.228213	0	2.17629		0	2.4045		;Glycerophosphoryl diester phosphodiesterase;;RNA ligase/cyclic nucleotide phosphodiesterase;;;Glycerophosphoryl diester phosphodiesterase;;	False
OG0005102	0	0	0	1.00753	0	1.39277	2.40031		Dolichyl-diphosphooligosaccharide--protein glycosyltransferase.;;;Defender against death DAD protein;;Defender against death DAD protein;;;Defender against cell death protein/oligosaccharyltransferase, epsilon subunit;;Defender against cell death protein/oligosaccharyltransferase, epsilon subunit;;	False
OG0011577						2.39929	2.39929		;;	False
OG0017071	2.39773						2.39773		;;Nucleolar GTPase/ATPase p130;;	False
OG0023916				2.39416			2.39416		;Acyl-CoA N-acyltransferase;;;	False
OG0003816	0	0	0	0.83621	0	1.55577	2.39198		Hexosyltransferases.;;Hexosyltransferases.;;Hexosyltransferases.;;Hexosyltransferases.;;Hexosyltransferases.;;Hexosyltransferases.;;Hexosyltransferases.;;Hexosyltransferases.;;Hexosyltransferases.;;Hexosyltransferases.;;Hexosyltransferases.;;;UDP-glucose:Glycoprotein Glucosyltransferase;;Nucleotide-diphospho-sugar transferases;;;UDP-glucose:glycoprotein glucosyltransferase;;	False
OG0008791					0	2.3885	2.3885		;NmrA-like domain;;\N;;;	False
OG0009882	0	2.37717				0	2.37717		;;	False
OG0004332	0	0	0	1.04172	0	1.33124	2.37295		;Histone chaperone, ASF1-like;;Histone chaperone, ASF1-like;;;Histone chaperone involved in gene silencing;;Histone chaperone involved in gene silencing;;	False
OG0004897	0	0	0	0.938392	0	1.42787	2.36626		;Kinesin, motor region;;Kinesin, motor region;;Kinesin, motor region;;Kinesin, motor region;;;Kinesin-like protein;;	False
OG0000426	0	0	0	0.576821	1.78829	0	2.36512		;Hly-III related proteins;;;Predicted membrane proteins, contain hemolysin III domain;;Predicted membrane proteins, contain hemolysin III domain;;	False
OG0003309	0	1.13715	0	0.345779	0	0.875033	2.35796		;Adenylate cyclase-associated CAP, N-terminal;;Adenylate cyclase-associated CAP, C-terminal;;CAP, conserved site, N-terminal;;C-CAP/cofactor C-like domain;;CARP motif;;Adenylate cyclase-associated CAP, N-terminal;;Adenylate cyclase-associated CAP, C-terminal;;;Adenylate cyclase-associated protein (CAP/Srv2p);;Adenylate cyclase-associated protein (CAP/Srv2p);;	False
OG0009217		0		1.61979		0.73776	2.35755		;;	False
OG0005599	3.29574	0		-0.941405	0	0	2.35433		D-stereospecific aminopeptidase.;;;Peptidase S58, DmpA;;ArgJ-like domain;;;	False
OG0006378	0	0	1.27738	1.07671	0	0	2.35409		;;	False
OG0024407				2.35247			2.35247		;;	False
OG0020181						2.34267	2.34267		;Multicopper oxidase, copper-binding site;;;	False
OG0001496	0	1.22025	0	0	0	1.12227	2.34252		;TRAM/LAG1/CLN8 homology domain;;TRAM1-like protein;;Tyrosine-protein phosphatase family, C-terminal domain;;Tyrosine/serine-protein phosphatase IphP-type;;Protein-tyrosine phosphatase, active site;;Protein-tyrosine/Dual specificity phosphatase;;TRAM/LAG1/CLN8 homology domain;;TRAM/LAG1/CLN8 homology domain;;Protein-tyrosine phosphatase-like;;;Protein transporter of the TRAM (translocating chain-…	False
OG0008860					2.3378		2.3378		;Chondroitin AC/alginate lyase;;;	False
OG0007036	0	0.834461	0		0	1.50333	2.33779		;;	False
OG0000566	-1.16573	2.54124	0	0	0	0.962002	2.33751		;Haem peroxidase, plant/fungal/bacterial;;Haem peroxidase, plant/fungal/bacterial;;Fungal ligninase;;Peroxidase, active site;;Haem peroxidase, plant/fungal/bacterial;;Haem peroxidase;;;	False
OG0006981		0		0	0	2.33696	2.33696		;Fungal transcriptional regulatory protein, N-terminal;;Fungal transcriptional regulatory protein, N-terminal;;Fungal transcriptional regulatory protein, N-terminal;;Fungal transcriptional regulatory protein, N-terminal;;Fungal transcriptional regulatory protein, N-terminal;;;	False
OG0008075	0				0	2.32998	2.32998		;;	False
OG0005843	0	0			0	2.328	2.328		Glycogenin glucosyltransferase.;;;Glycosyl transferase, family 8;;Nucleotide-diphospho-sugar transferases;;;Glycosyl transferase, family 8 - glycogenin;;	False
OG0005020	0	0	0	0	0	2.32654	2.32654		;Leucine rich repeat 4;;Leucine-rich repeat;;Leucine-rich repeat, typical subtype;;\N;;;Glucose-repressible alcohol dehydrogenase transcriptional effector CCR4 and related proteins;;	False
OG0000076	0.634019	0	0.590204	0.146566	0	0.947641	2.31843		;Carbohydrate-binding WSC;;Glyoxal oxidase, N-terminal;;Domain of unknown function DUF1929;;Carbohydrate-binding WSC;;Carbohydrate-binding WSC, subgroup;;Galactose oxidase/kelch, beta-propeller;;Immunoglobulin E-set;;;beta-1,6-N-acetylglucosaminyltransferase, contains WSC domain;;beta-1,6-N-acetylglucosaminyltransferase, contains WSC domain;;	False
OG0000926	1.00926	0	0	1.30739	0	0	2.31665		;Alcohol dehydrogenase, C-terminal;;JAB1/MPN/MOV34 metalloenzyme domain;;Alcohol dehydrogenase GroES-like;;Alcohol dehydrogenase, zinc-type, conserved site;;Polyketide synthase, enoylreductase domain;;GroES (chaperonin 10)-like;;\N;;;Sorbitol dehydrogenase;;	False
OG0000587	0	0	0.532172	0.227141	0	1.55105	2.31036		;Histone core;;Histone H2A;;Histone H2A;;Histone-fold;;;Histone 2A;;	False
OG0000073	0	1.25066	0.617129	0.529927	0.255896	-0.345133	2.30848		;;	False
OG0000128	0.237954	1.23514	0	0	0.83444	0	2.30753		;O-methyltransferase, family 2;;Monooxygenase, FAD-binding;;\N;;Aromatic-ring hydroxylase-like;;O-methyltransferase COMT-type;;\N;;\N;;S-adenosyl-L-methionine-dependent methyltransferase;;;Hydroxyindole-O-methyltransferase and related SAM-dependent methyltransferases;;	False
OG0002635	0	0	0	2.30495	0	0	2.30495		;Fumarylacetoacetase, C-terminal-like;;Fumarylacetoacetase, C-terminal-related;;;Predicted fumarylacetoacetate hydralase;;	False
OG0002533	0	0	0	0	2.30047	0	2.30047		;3-phosphoshikimate 1-carboxyvinyltransferase, core;;Dehydroquinase class I;;Shikimate kinase;;3-phosphoshikimate 1-carboxyvinyltransferase, core;;Shikimate kinase;;Dehydroquinase class I;;Quinate/shikimate 5-dehydrogenase/glutamyl-tRNA reductase;;3-dehydroquinate synthase AroB;;Shikimate dehydrogenase substrate binding, N-terminal;;Pentafunctional AroM protein;;Dehydroquinase class I;;3-phosphos…	False
OG0000304	0.222966	0	0	1.71696	0	0.359444	2.29937		;Ankyrin repeat;;Protein kinase domain;;Ankyrin repeat-containing domain;;Serine/threonine-protein kinase, active site;;Protein kinase domain;;Ankyrin repeat;;Ankyrin repeat-containing domain;;Serine/threonine/dual specificity protein kinase, catalytic domain;;Ankyrin repeat;;Ankyrin repeat-containing domain;;Protein kinase-like domain;;;Serine/threonine protein kinase;;	False
OG0007842	0	0		0.84821	0	1.45046	2.29867		Propionyl-CoA carboxylase.;;Propionyl-CoA carboxylase.;;;Carboxyl transferase;;Acetyl-coenzyme A carboxyltransferase, N-terminal;;Acetyl-coenzyme A carboxyltransferase, C-terminal;;;3-Methylcrotonyl-CoA carboxylase, non-biotin containing subunit/Acetyl-CoA carboxylase carboxyl transferase, subunit beta;;3-Methylcrotonyl-CoA carboxylase, non-biotin containing subunit/Acetyl-CoA carboxylase carboxy…	False
OG0000185	-0.440868	0	0	0.676066	1.7785	0.281675	2.29537		;SNF2-related;;DNA/RNA helicase, C-terminal;;2OG-Fe(II) oxygenase;;DNA/RNA helicase, C-terminal;;DNA/RNA helicase, C-terminal;;;Chromatin remodeling complex WSTF-ISWI, small subunit;;	False
OG0002759	0	0	1.47496	0.818123	0	0	2.29308		;Like-Sm ribonucleoprotein, eukaryotic and archaea-type, core;;Like-Sm ribonucleoprotein, core;;Protein of unknown function UPF0041;;Like-Sm ribonucleoprotein, eukaryotic and archaea-type, core;;Like-Sm ribonucleoprotein-related, core;;;Uncharacterized conserved protein;;	False
OG0000273	0.690374	0.251973	0	1.08786	0	0.260911	2.29112		;;Origin recognition complex, subunit 5;;	False
OG0007121		0				2.2904	2.2904		;;	False
OG0023253				2.27921			2.27921		;;	False
OG0001117	1.25236	0		0.182592		0.843907	2.27886		;Major facilitator superfamily MFS-1;;MFS general substrate transporter;;;Predicted transporter (major facilitator superfamily);;	False
OG0002952	0	0.875385	0	0.750901	0	0.651794	2.27808		;WD40 repeat;;Cell division/GTP binding protein;;WD40 repeat;;WD40 repeat;;Cell division/GTP binding protein;;WD40 repeat;;WD40 repeat;;WD40 repeat;;Peptidase M14, carboxypeptidase A;;WD40 repeat;;WD40 repeat-like;;;Septin family protein (P-loop GTPase);;Septin family protein (P-loop GTPase);;Septin family protein (P-loop GTPase);;	False
OG0001517	0	0		2.27725	0	0	2.27725		;Copper amine oxidase, C-terminal;;Copper amine oxidase, N2-terminal;;Domain of unknown function DUF1965;;Copper amine oxidase, C-terminal;;Copper amine oxidase, N-terminal;;;Copper amine oxidase;;	False
OG0008599						2.27717	2.27717		;NAD-dependent epimerase/dehydratase;;NAD(P)-binding;;;GDP-L-fucose synthetase;;GDP-L-fucose synthetase;;	False
OG0007545	0	0		2.27493	0	0	2.27493		;Cytidine deaminase-like;;;Cytosine deaminase FCY1 and related enzymes;;	False
OG0004704	0	0	0	0	0	2.26493	2.26493		Queuine tRNA-ribosyltransferase.;;;Thymidylate synthase, C-terminal;;Thymidylate synthase, C-terminal;;Thymidylate synthase, C-terminal;;Queuine/other tRNA-ribosyltransferase;;Queuine/other tRNA-ribosyltransferase;;Thymidylate synthase, C-terminal;;Thymidylate synthase, C-terminal;;Queuine/other tRNA-ribosyltransferase;;Thymidylate synthase, C-terminal;;;Queuine-tRNA ribosyltransferase;;	False
OG0003584	0		0	2.26222			2.26222		;Protein kinase domain;;POLO box duplicated domain;;Protein kinase, ATP binding site;;Serine/threonine-protein kinase, active site;;Protein kinase domain;;Serine/threonine/dual specificity protein kinase, catalytic domain;;Protein kinase-like domain;;\N;;;Polo-like serine/threonine protein kinase;;	False
OG0002128	0	0	0	2.25966	0	0	2.25966		;Isopropylmalate dehydrogenase-like domain;;Heterokaryon incompatibility;;Isocitrate/isopropylmalate dehydrogenase, conserved site;;\N;;Isocitrate dehydrogenase NADP-dependent;;;NADP-dependent isocitrate dehydrogenase;;	False
OG0006970	2.25818	0			0	0	2.25818		;Protein kinase, core;;NUDIX hydrolase, core;;Tyrosine protein kinase;;Tyrosine protein kinase;;Serine/threonine protein kinase;;Protein kinase, core;;Tyrosine protein kinase, active site;;NUDIX;;Protein kinase-like;;;Tyrosine kinase specific for activated (GTP-bound) p21cdc42Hs;;	False
OG0000414	0.617114	0	0.417695	0.357824	0	0.860889	2.25352		;Histone H4;;Histone H4;;Histone core;;Histone H4;;TATA box binding protein associated factor (TAF);;Histone H4;;Histone-fold;;;Histone H4;;	False
OG0005939	0	1.32586	0	0	0	0.926626	2.25249		;Translation Initiation factor eIF- 4e;;Translation Initiation factor eIF- 4e-like domain;;;Predicted mRNA cap-binding protein related to eIF-4E;;	False
OG0000505	0.334956	0	0.2403	-0.270087	0	1.94284	2.24801		;General substrate transporter;;Sugar/inositol transporter;;Sugar transporter, conserved site;;Sugar transporter, conserved site;;Major facilitator superfamily domain;;Major facilitator superfamily domain;;Sugar/inositol transporter;;;Predicted transporter (major facilitator superfamily);;	False
OG0004867	0	0	0	0	0	2.24567	2.24567		;ATPase, AAA-type, core;;AAA ATPase domain;;P-loop containing nucleoside triphosphate hydrolase;;;Replication factor C, subunit RFC1 (large subunit);;	False
OG0023528				2.24383			2.24383		;;	False
OG0001894	0.417785	0	0	0.457034	0	1.36874	2.24356		;AAA ATPase, core;;Calcium-binding EF-hand;;;AAA+type ATPase;;	False
OG0009208				0	0	2.2406	2.2406		;Alpha/beta hydrolase fold-1;;Alpha/Beta hydrolase fold;;;Predicted hydrolase;;	False
OG0005879	0	0		2.23923	0	0	2.23923		;\N;;;	False
OG0005903	2.23486	0	0		0	0	2.23486		Glutathione transferase.;;;Glutathione S-transferase, C-terminal;;Glutathione S-transferase, C-terminal-like;;Thioredoxin-like fold;;;	False
OG0005953	0	1.0082	1.22518	0	0	0	2.23338		;ATP-grasp fold, succinyl-CoA synthetase-type;;Succinyl-CoA synthetase-like;;;ATP-citrate lyase;;	False
OG0006124	0	0	0	0	0	2.23196	2.23196		;Legume-like lectin;;Legume-like lectin;;Concanavalin A-like lectin/glucanase domain;;;Lectin VIP36, involved in the transport of glycoproteins carrying high mannose-type glycans;;	False
OG0034409				2.22961			2.22961		;;	False
OG0039452						2.22738	2.22738		;;	False
OG0012902		0		0		2.22546	2.22546		;;	False
OG0005808	0	0	0	0	0	2.22314	2.22314		;;	False
OG0011685		0				2.21383	2.21383		;Phosphatidylethanolamine-binding protein PEBP;;;	False
OG0000500	0	0.376931		2.04647	0	-0.211599	2.2118		;Zn(2)-C6 fungal-type DNA-binding domain;;Transcription factor domain, fungi;;Protein of unknown function DUF1446;;Zn(2)-C6 fungal-type DNA-binding domain;;Zn(2)-C6 fungal-type DNA-binding domain;;Zn(2)-C6 fungal-type DNA-binding domain;;Transcription factor domain, fungi;;Zn(2)-C6 fungal-type DNA-binding domain;;;	False
OG0006075	0	0	0	0	0	2.20728	2.20728		;EF-hand domain pair;;EF-Hand 1, calcium-binding site;;EF-hand domain;;EF-hand domain;;\N;;;Myosin regulatory light chain, EF-Hand protein superfamily;;	False
OG0000991	0	0	0	0.723405	0	1.47743	2.20083		;ATP-citrate lyase/succinyl-CoA ligase;;CoA-binding;;ATP-grasp fold, succinyl-CoA synthetase-type;;Succinyl-CoA ligase, alpha subunit;;Succinyl-CoA synthetase, beta subunit, conserved site;;CoA-binding;;\N;;Succinyl-CoA synthetase-like;;;Succinyl-CoA synthetase, alpha subunit;;	False
OG0004523	0	0	0	0	0	2.19892	2.19892		;Chromosome segregation protein Spc25;;;Uncharacterized conserved protein;;	False
OG0013997		0				2.19401	2.19401		Myosin ATPase.;;;2Fe-2S ferredoxin, iron-sulphur binding site;;;FYVE finger containing protein;;	False
OG0002856	0	0			0	2.19148	2.19148		;Ankyrin repeat;;Ankyrin repeat-containing domain;;Ankyrin repeat;;Ankyrin repeat-containing domain;;Ankyrin repeat;;Ankyrin repeat-containing domain;;;FOG: Ankyrin repeat;;	False
OG0001683	0	0	1.50641	-0.296508	0	0.977594	2.1875		;Ergosterol biosynthesis ERG4/ERG24;;Zinc finger, C6HC-type;;Fumarylacetoacetase, C-terminal;;Fumarylacetoacetase, N-terminal;;Sterol reductase, conserved site;;Fumarylacetoacetase, C-terminal-related;;\N;;Fumarylacetoacetase, N-terminal;;;Sterol reductase/lamin B receptor;;Sterol reductase/lamin B receptor;;	False
OG0007939		0		0		2.18709	2.18709		;Bicoid-interacting 3;;;Predicted methyltransferase;;	False
OG0008590				2.18568			2.18568		Exo-alpha-sialidase.;;Exo-alpha-sialidase.;;;N/apple PAN;;Apple-like;;Apple-like;;;von Willebrand factor and related coagulation proteins;;von Willebrand factor and related coagulation proteins;;	False
OG0007218	0.825151	0	0	1.35847		0	2.18362		;Protein of unknown function DUF4267;;;	False
OG0012957				2.18249			2.18249		;Aminoglycoside phosphotransferase;;Protein kinase-like domain;;;	False
OG0009436		4.66553			0	-2.48421	2.18131		;Fungal transcriptional regulatory protein, N-terminal;;;	False
OG0001973	0	0	0	1.64319	0	0.528045	2.17124		Transposing C==C bonds.;;Transposing C==C bonds.;;;Crotonase, core;;;Enoyl-CoA isomerase;;	False
OG0015163	2.16545						2.16545		;\N;;Dynamin central domain;;Dynamin superfamily;;GTPase effector domain, GED;;Dynamin-type guanine nucleotide-binding (G) domain;;Dynamin, GTPase domain;;P-loop containing nucleoside triphosphate hydrolase;;;Vacuolar sorting protein VPS1, dynamin, and related proteins;;Vacuolar sorting protein VPS1, dynamin, and related proteins;;	False
OG0011205		0				2.16474	2.16474		;;	False
OG0003257	2.57656	0	0		0	-0.412121	2.16444		;Ribosome recycling factor domain;;Ribosome recycling factor domain;;;	False
OG0014144	2.15719						2.15719		;;	False
OG0009911				2.15156			2.15156		;;von Willebrand factor and related coagulation proteins;;von Willebrand factor and related coagulation proteins;;	False
OG0002712	0	0	0		0	2.14947	2.14947		;3'-5' exonuclease domain;;Eukaryotic phosphomannomutase;;3'-5' exonuclease domain;;Ribonuclease H-like domain;;HAD-like domain;;HAD-superfamily hydrolase, subfamily IIB;;;Phosphomannomutase;;	False
OG0014789				2.14858			2.14858		;;	False
OG0004060	0	0	1.44193	0	0	0.706029	2.14796		;GOLD;;Chromo/chromo shadow domain;;GOLD;;GOLD;;Chromo domain-like;;;emp24/gp25L/p24 family of membrane trafficking proteins;;	False
OG0003912	0	0	0	0	0	2.14515	2.14515		;Kinetochore protein Ndc80;;;Centromere-associated protein HEC1;;	False
OG0003798	0	0	0	0.840299		1.30208	2.14237		;Molybdate-anion transporter MOT2;;Methyltransferase domain;;Major facilitator superfamily domain;;;Predicted sugar transporter;;	False
OG0005515	0	0		2.14114	0	0	2.14114		In phosphorous-containing anhydrides.;;In phosphorous-containing anhydrides.;;;DNA helicase, UvrD/REP type;;Helicase, superfamily 1, UvrD-related;;DNA helicase, UvrD-like, C terminal;;;3'-5' DNA helicase;;	False
OG0007632	0					2.13884	2.13884		;Zinc finger, C2H2-like;;Zinc finger, C2H2-type;;Zinc finger, C2H2-type;;;FOG: Zn-finger;;	False
OG0008285	0	0		2.13769	0	0	2.13769		;Methyltransferase type 11;;;Splicing coactivator SRm160/300, subunit SRm300;;	False
OG0007223	0		0	2.13536	0		2.13536		;;	False
OG0003235	0	1.06692	0	1.06792	0	0	2.13484		Adenosylhomocysteinase.;;Adenosylhomocysteinase.;;;S-adenosyl-L-homocysteine hydrolase, NAD binding;;S-adenosyl-L-homocysteine hydrolase;;S-adenosyl-L-homocysteine hydrolase;;S-adenosyl-L-homocysteine hydrolase;;S-adenosyl-L-homocysteine hydrolase;;S-adenosyl-L-homocysteine hydrolase;;NAD(P)-binding;;;S-adenosylhomocysteine hydrolase;;	False
OG0002908	0	0	0	0.861445	0	1.27224	2.13369		With a disulfide as acceptor.;;;Endoplasmic reticulum oxidoreductin 1;;Endoplasmic reticulum oxidoreductin 1;;\N;;;Endoplasmic reticulum membrane-associated oxidoreductin involved in disulfide bond formation;;Endoplasmic reticulum membrane-associated oxidoreductin involved in disulfide bond formation;;	False
OG0004488	0	0	0	0.825857	0	1.30748	2.13333		;Ribophorin I;;Eisosome component PIL1/LSP1;;;Oligosaccharyltransferase, alpha subunit (ribophorin I);;	False
OG0012315		0				2.13064	2.13064		;;	False
OG0013781			2.12804				2.12804		;\N;;;	False
OG0010481				2.12483			2.12483		;Carbohydrate-binding WSC;;Carbohydrate-binding WSC, subgroup;;Carbohydrate-binding WSC;;Phosphopantetheine attachment site;;;beta-1,6-N-acetylglucosaminyltransferase, contains WSC domain;;beta-1,6-N-acetylglucosaminyltransferase, contains WSC domain;;	False
OG0014252				2.1242			2.1242		;;	False
OG0016326						2.12383	2.12383		;;	False
OG0004709	0	0	0	2.12149	0	0	2.12149		;;Nuclear receptor coregulator SMRT/SMRTER, contains Myb-like domains;;	False
OG0002005			2.12015				2.12015		Hexosyltransferases.;;Hexosyltransferases.;;Hexosyltransferases.;;Hexosyltransferases.;;Hexosyltransferases.;;Hexosyltransferases.;;Hexosyltransferases.;;Hexosyltransferases.;;Hexosyltransferases.;;Hexosyltransferases.;;Hexosyltransferases.;;;Mannosyltransferase 1, CMT1;;;	False
OG0003797	0	3.35192	0	-1.23837	0	0	2.11356		;Ubiquitin system component Cue;;Ubiquitin system component Cue;;Ubiquitin system component Cue;;UBA-like;;;Transcription coactivator complex, P100 component;;	False
OG0005655	0	0	0	0.815509	0	1.29709	2.1126		Mannose-1-phosphate guanylyltransferase.;;;Bacterial transferase hexapeptide repeat;;Nucleotidyl transferase;;Bacterial transferase hexapeptide repeat;;Trimeric LpxA-like;;RNA ligase/cyclic nucleotide phosphodiesterase;;;GDP-mannose pyrophosphorylase/mannose-1-phosphate guanylyltransferase;;	False
OG0020565	2.10781						2.10781		;;	False
OG0002030	0	0	0	0.875663	0	1.22604	2.1017		;HD domain;;HD/PDEase domain;;\N;;;	False
OG0002275	0	0	0	0	0	2.10157	2.10157		;Homoserine dehydrogenase, catalytic;;Cys/Met metabolism, pyridoxal phosphate-dependent enzyme;;Aspartate/homoserine dehydrogenase, NAD-binding;;Cys/Met metabolism, pyridoxal phosphate-dependent enzyme;;Homoserine dehydrogenase, conserved site;;\N;;Pyridoxal phosphate-dependent transferase;;\N;;;Homoserine dehydrogenase;;	False
OG0010506			0	2.09685			2.09685		;Methyltransferase type 11;;;	False
OG0006375	0	0	0	2.09091	0	0	2.09091		;Alpha/beta hydrolase;;Alpha/beta hydrolase fold;;Esterase/lipase/thioesterase;;;Soluble epoxide hydrolase;;	False
OG0000906	1.20924	0	0	0.879713	0	0	2.08895		;High mobility group box, HMG1/HMG2;;High mobility group box, HMG1/HMG2;;High mobility group box, HMG1/HMG2;;High mobility group box, HMG;;;HMG box-containing protein;;	False
OG0010684		0			0	2.08735	2.08735		;OsmC/Ohr family;;OsmC/Ohr family;;;	False
OG0001999	0	0	1.29251	0	0	0.788778	2.08129		;UDP-glucuronosyl/UDP-glucosyltransferase;;Glycosyltransferase family 28, N-terminal domain;;Rad21/Rec8-like protein, C-terminal, eukaryotic;;Rad21/Rec8-like protein, N-terminal;;\N;;\N;;;UDP-glucuronosyl and UDP-glucosyl transferase;;UDP-glucuronosyl and UDP-glucosyl transferase;;	False
OG0007688	2.07829		0	0			2.07829		;AT hook, DNA-binding motif;;;	False
OG0025401	2.0769						2.0769		;;	False
OG0006265	0	0	0	2.07614	0	0	2.07614		;;	False
OG0002065	0	0	0	1.67294	0	0.402983	2.07593		;Mitochondrial carrier protein;;Adenine nucleotide translocator 1;;Mitochondrial substrate carrier;;Mitochondrial substrate carrier;;Mitochondrial substrate carrier;;;Mitochondrial oxodicarboxylate carrier protein;;	False
OG0002766	2.07951	0	0	2.06991	-3.13098	1.04945	2.06789		;;Predicted endo-1,3-beta-glucanase;;	False
OG0000096	0	0	1.1626	0.527171	0	0.376614	2.06639		;AMP-dependent synthetase and ligase;;Beta-ketoacyl synthase;;AMP-dependent synthetase and ligase;;Phosphopantetheine-binding;;Condensation domain;;Acyl transferase region;;Amino acid adenylation;;Thioester reductase;;Phosphopantetheine-binding;;Phosphopantetheine attachment site;;Peptidase M14, carboxypeptidase A;;AMP-dependent synthetase and ligase;;;Non-ribosomal peptide synthetase/alpha-amino…	False
OG0005888	0	0	1.76133	0.303189	0	0	2.06452		;Glucanosyltransferase;;Glycoside hydrolase superfamily;;;	False
OG0013753	0			2.06326			2.06326		;;	False
OG0004668	0	0	0	0	0	2.06283	2.06283		;HMG-I and HMG-Y, DNA-binding;;Protein of unknown function DUF55;;HMG-I and HMG-Y, DNA-binding;;HMG-I and HMG-Y, DNA-binding;;;Uncharacterized conserved protein;;	False
OG0002340	0	0	0	0	0	2.06244	2.06244		;Inner centromere protein, ARK-binding domain;;;	False
OG0001567	0	0	0	2.06125	0	0	2.06125		;\N;;S-adenosyl-L-methionine-dependent methyltransferase;;;Predicted methyltransferase;;	False
OG0000819	0	0	2.06001	0	0	0	2.06001		;FAD-binding, type 2;;;FAD-binding protein DIMINUTO;;	False
OG0006060			0	2.05897	0		2.05897		;;	False
OG0008295	1.32243	0			0	0.736374	2.05881		;;	False
OG0002764	0	0			2.0584	0	2.0584		;Antibiotic biosynthesis monooxygenase;;Dimeric alpha-beta barrel;;;	False
OG0002386	0	0	0	0	0	2.05823	2.05823		;Zinc finger, C6HC-type;;Alpha/beta hydrolase fold-1;;Zinc finger, RING-type, conserved site;;Zinc finger, C6HC-type;;Alpha/Beta hydrolase fold;;\N;;;Predicted E3 ubiquitin ligase;;	False
OG0001257	0	0		1.48145	0	0.576292	2.05774		;Acyl-CoA oxidase, C-terminal;;Acyl-CoA oxidase/dehydrogenase, central domain;;Acyl-coenzyme A oxidase, N-terminal;;Acyl-CoA dehydrogenase/oxidase C-terminal;;Acyl-CoA dehydrogenase/oxidase, N-terminal and middle domain;;;Acyl-CoA oxidase;;	False
OG0009049						2.05754	2.05754		;Fumarylacetoacetase, C-terminal;;Fumarylacetoacetase, C-terminal-related;;AhpD-like;;;Predicted fumarylacetoacetate hydralase;;	False
OG0001060	0	0	0	2.05635	0	0	2.05635		;Methyltransferase type 11;;WLM;;Zinc finger, RanBP2-type;;Zinc finger, RanBP2-type;;WLM;;S-adenosyl-L-methionine-dependent methyltransferase;;;Fe2ﶙ� regulated transporter;;	False
OG0007234			0	2.05563			2.05563		;Cytochrome b5;;;Hsp27-ERE-TATA-binding protein/Scaffold attachment factor (SAF-B);;	False
OG0017867	2.05322						2.05322		;;	False
OG0004354	0		0	0		2.05305	2.05305		;;	False
OG0006827	0	0	0	2.05143	0	0	2.05143		L-arabinose isomerase.;;;Sugar transporter;;General substrate transporter;;Sugar transporter;;Major facilitator superfamily;;Sugar transporter, conserved site;;Sugar transporter, conserved site;;MFS general substrate transporter;;;Predicted transporter (major facilitator superfamily);;	False
OG0001169	0.592017	1.6134	0	0.654755	0	-0.81278	2.04739		;;	False
OG0014142	2.04691						2.04691		;;	False
OG0000416	0.456508	0	0.750606	0.837741	0	0	2.04486		;Phosphopantethiene-protein transferase;;Fatty acid synthase;;Beta-ketoacyl synthase, N-terminal;;Acyl transferase;;MaoC-like dehydratase;;4'-phosphopantetheinyl transferase;;Beta-ketoacyl synthase, C-terminal;;Region of unknown function DUF1729;;Phosphopantethiene-protein transferase;;Phosphopantetheine attachment site;;Beta-ketoacyl synthase, N-terminal;;NAD(P)-binding;;Acyl transferase/acyl hy…	False
OG0002875	0	0	0	1.08905	0	0.953447	2.0425		;Nuclear transport factor 2;;Nuclear transport factor 2, eukaryote;;\N;;;Nuclear transport factor 2;;	False
OG0004450	0	0	0	0	0	2.04071	2.04071		;WD40 repeat;;Dihydroxy-acid/6-phosphogluconate dehydratase;;Protein of unknown function DUF3639;;WD40 repeat, conserved site;;Dihydroxy-acid/6-phosphogluconate dehydratase, conserved site;;WD40 repeat;;WD40-repeat-containing domain;;WD40 repeat;;\N;;WD40-repeat-containing domain;;Aconitase/3-isopropylmalate dehydratase, swivel;;;WD40 repeat protein;;	False
OG0000423	0	0	0.466761	0.812075	0	0.76172	2.04056	FAD linked oxidase / Berberine(-like)	;FAD linked oxidase, N-terminal;;Berberine/berberine-like;;Oxygen oxidoreductase covalent FAD-binding site;;nan;;FAD-binding, type 2;;;Proteins containing the FAD binding domain;;	True
OG0006325	2.04055				0		2.04055		;NADPH-dependent FMN reductase;;;Predicted flavoprotein;;	False
OG0006689	0	0	0	0.994647	0	1.04436	2.03901		;;	False
OG0001795	0	0	0	0.999502	0	1.03872	2.03822		;;von Willebrand factor and related coagulation proteins;;von Willebrand factor and related coagulation proteins;;	False
OG0003715	0	0	0	1.17456	0	0.861094	2.03565		;ACT domain;;Acetolactate synthase, small subunit, C-terminal;;ACT domain;;\N;;Acetolactate synthase, small subunit;;;Acetolactate synthase, small subunit;;	False
OG0000053	0.358486	0	0.442576	0.49537	0.356238	0.382979	2.03565		;WD40 repeat;;AMP-dependent synthetase/ligase;;AMP-binding enzyme C-terminal domain;;AMP-binding, conserved site;;WD40 repeat, conserved site;;WD40 repeat;;WD40-repeat-containing domain;;WD40 repeat;;WD40-repeat-containing domain;;\N;;;Acyl-CoA synthetase;;	False
OG0009591		0.263804			0	1.76752	2.03133		;Protein of unknown function DUF4267;;F-box domain;;F-box domain;;;	False
OG0001391	0	0	0	0	0	2.02968	2.02968		;;	False
OG0003905	0	0	0	0	0	2.02789	2.02789		Nucleotidyltransferases.;;Nucleotidyltransferases.;;;DNA primase large subunit, eukaryotic/archaeal;;DNA primase, large subunit, eukaryotic;;;Eukaryotic-type DNA primase, large subunit;;	False
OG0006218	0	0	0	0	0	2.02673	2.02673		;Kinetochore Sim4 complex subunit Fta4;;;	False
OG0000406	0	0	1.42232	0.962773	0	-0.358867	2.02622	Hydroxycinnamoyl transferase	Shikimate O-hydroxycinnamoyltransferase.;;;Transferase;;;	True
OG0001548	0	0	2.02537	0	0	0	2.02537		;Nucleotidyl transferase domain;;PAP/25A-associated;;\N;;\N;;;S-M checkpoint control protein CID1 and related nucleotidyltransferases;;	False
OG0010039		0			0	2.02514	2.02514		;AT hook-like;;High mobility group, HMG-I/HMG-Y;;AT hook, DNA-binding motif;;;	False
OG0019060	2.02207						2.02207		;;	False
OG0005742	0	0	0	1.09882	0	0.920338	2.01916		;Short-chain dehydrogenase/reductase SDR;;Monopolin complex, subunit Csm1/Pcs1;;Glucose/ribitol dehydrogenase;;Polyketide synthase, ketoreductase domain;;\N;;;Predicted dehydrogenase;;	False
OG0000412	-0.65082	0	0	2.39984	0	0.269961	2.01898		Carbonate dehydratase.;;;\N;;;	False
OG0007110	2.01877		0				2.01877		;;	False
OG0006144	2.01832	0	0	0	0	0	2.01832		;Band 7 protein;;Methyltransferase type 11;;Band 7 protein;;\N;;S-adenosyl-L-methionine-dependent methyltransferase;;;Prohibitin-like protein;;	False
OG0003865	0	0	0	-0.848041	0	2.86608	2.01804		;DNA mismatch repair protein MutS, C-terminal;;DNA mismatch repair protein MutS-like, N-terminal;;DNA mismatch repair protein MutS, connector domain;;DNA mismatch repair protein MutS, core;;DNA mismatch repair protein MutS, C-terminal;;DNA mismatch repair protein MutS, core;;DNA mismatch repair protein MutS, C-terminal;;DNA mismatch repair protein MutS, core;;P-loop containing nucleoside triphosp…	False
OG0000576	0	0	2.01039	0	0	0	2.01039		;Polyprenyl synthetase;;FAD linked oxidase, N-terminal;;Polyprenyl synthetase;;Polyprenyl synthetase;;FAD-binding, type 2;;Isoprenoid synthase domain;;FAD-binding, type 2;;;Geranylgeranyl pyrophosphate synthase/Polyprenyl synthetase;;	False
OG0002798	0	0	0	0	0	2.00895	2.00895		;Barren;;Barren;;;Chromosome condensation complex Condensin, subunit H;;Chromosome condensation complex Condensin, subunit H;;	False
OG0012650		0				2.00843	2.00843		;;	False
OG0005666	0	0	0	0	0	2.0061	2.0061		;;	False
OG0005393	2.00535			0			2.00535		;;	False
OG0002814	0	0	2.00439	0	0	0	2.00439		;Aminotransferase, class I/classII;;THO complex, subunitTHOC2, C-terminal;;THO complex, subunitTHOC2, N-terminal;;Aminotransferase, class-II, pyridoxal-phosphate binding site;;Pyridoxal phosphate-dependent transferase;;Tetrapyrrole biosynthesis, 5-aminolevulinic acid synthase;;;5-aminolevulinate synthase;;	False
OG0016440						2.00275	2.00275		;Zinc finger, C2H2;;\N;;Zinc finger, C2H2;;Zinc finger, C2H2;;Zinc finger, C2H2-like;;;FOG: Zn-finger;;	False
OG0002231	0	0	0	0	0	1.99947	1.99947		;Ubiquitin-conjugating enzyme, E2;;Peptidase S26B, eukaryotic signal peptidase;;Ubiquitin-conjugating enzyme, E2;;Peptidase S24, S26A and S26B, C-terminal;;Ubiquitin-conjugating enzyme, E2;;Peptidase S26B, eukaryotic signal peptidase;;Ubiquitin-conjugating enzyme, E2;;Peptidase S26A, signal peptidase I;;Peptidase S24, S26A, S26B and S26C;;Ubiquitin-conjugating enzyme/RWD-like;;;Signal peptidase I…	False
OG0002519	0	0	0	1.99566	0	0	1.99566		;Aminotransferase, class IV;;Tetratricopeptide repeat;;\N;;\N;;Aminotransferase, class IV;;;	False
OG0006880	0	0	0	1.02991	0	0.965335	1.99525		;Cyclin-like F-box;;;	False
OG0018207				1.9924			1.9924		;;	False
OG0005413	0	0	0	1.99108	0	0	1.99108		;;Splicing coactivator SRm160/300, subunit SRm300;;	False
OG0001401	1.70669	0	-1.36771	1.6511		0	1.99007		;Methyltransferase type 11;;S-adenosyl-L-methionine-dependent methyltransferase;;;	False
OG0006875		0		0		1.98859	1.98859		;Glycoside hydrolase, family 36;;Glycoside hydrolase, clan GH-D;;Glycoside hydrolase, clan GH-D;;Glycoside hydrolase, catalytic core;;;Inositol phospholipid synthesis protein, Scs3p;;	False
OG0005401	0.970612	0	0	1.01615	0	0	1.98676		;ATP synthase j chain;;;	False
OG0008026	0	0			0	1.98407	1.98407		;GNAT domain;;GNAT domain;;Acyl-CoA N-acyltransferase;;;	False
OG0034427				1.98178			1.98178		;;	False
OG0000447	2.12241	0	0	-0.142567	0		1.97984		;Protein of unknown function DUF3328;;;	False
OG0008234	0	0			0	1.97532	1.97532		;;	False
OG0017780				1.97365		0	1.97365		Beta-glucuronidase.;;Beta-glucuronidase.;;Beta-glucuronidase.;;;Glycoside hydrolase family 2, immunoglobulin-like beta-sandwich;;Glycoside hydrolase family 2, carbohydrate-binding;;Coagulation factor 5/8 type, C-terminal;;Glycoside hydrolase family 2, immunoglobulin-like beta-sandwich;;Invasin/intimin cell-adhesion;;Galactose-binding like;;Glycoside hydrolase, catalytic core;;;Beta-Glucuronidase …	False
OG0008216			0	1.97342			1.97342		;;	False
OG0015582	1.97072						1.97072		;;	False
OG0004378	0	0	0	0	0	1.9701	1.9701		;Nitrous oxide reductase, N-terminal;;;Uncharacterized conserved protein WDR8, contains WD repeats;;	False
OG0005244	1.57299			0	0	0.396562	1.96955		;FAD binding domain;;\N;;Succinate dehydrogenase/fumarate reductase flavoprotein, catalytic domain;;;Fumarate reductase, flavoprotein subunit;;	False
OG0007472	1.9655		0	0			1.9655		;Cyclin-like F-box;;Cyclin-like F-box;;nan;;nan;;;	False
OG0003103	0	0	0	0	0	1.96401	1.96401		;;	False
OG0016197				1.96254			1.96254		;Zn(2)-C6 fungal-type DNA-binding domain;;Zn(2)-C6 fungal-type DNA-binding domain;;Zn(2)-C6 fungal-type DNA-binding domain;;;	False
OG0002226	0	1.12331	0	0.82993	0	0	1.95324		;NLI interacting factor;;NLI interacting factor;;Dullard-like phosphatase domain;;NLI interacting factor;;;TFIIF-interacting CTD phosphatase, including NLI-interacting factor (involved in RNA polymerase II regulation);;	False
OG0003402	0	0	0	0.794453	0	1.15807	1.95252		;Microsomal signal peptidase 12kDa subunit;;;Signal peptidase subunit;;	False
OG0012049	1.95231					0	1.95231		;Heterokaryon incompatibility;;;	False
OG0000312	0.254834	0	0	1.12578	0	0.570337	1.95095		;Tail specific protease;;ClpP/crotonase-like domain;;;	False
OG0006661	0			0.648954		1.30137	1.95032		;;Myosin class II heavy chain;;	False
OG0007972			0	1.95021			1.95021		;BTB/POZ-like;;ATPase, F1/V1/A1 complex, alpha/beta subunit, nucleotide-binding;;WW/Rsp5/WWP;;BTB/POZ fold;;;Predicted E3 ubiquitin ligase;;	False
OG0000658	0	0	0	0.669054	1.27464	0	1.94369		;Cyclopropane-fatty-acyl-phospholipid synthase;;;	False
OG0007582	0			1.94367		0	1.94367		;Glycoside hydrolase, family 28;;Pectin lyase fold/virulence factor;;;	False
OG0000986	0.475897	0	0	1.46433		0	1.94022		;\N;;Galactose oxidase/kelch, beta-propeller;;\N;;;Kelch repeat-containing proteins;;	False
OG0007729	0			1.94009			1.94009		;;	False
OG0009367	1.93922	0				0	1.93922		;;	False
OG0018214					1.93825		1.93825		;;	False
OG0002404	1.93753	0	0	0	0	0	1.93753		Phosphotransferases with an alcohol group as acceptor.;;Phosphotransferases with an alcohol group as acceptor.;;Phosphotransferases with an alcohol group as acceptor.;;Phosphotransferases with an alcohol group as acceptor.;;Phosphotransferases with an alcohol group as acceptor.;;;Protein kinase, core;;Homeobox;;Homeobox;;Homeobox;;Serine/threonine protein kinase-related;;Tyrosine protein kinase;;…	False
OG0034424				1.93666			1.93666		;;	False
OG0005779	0	0	0	0	0	1.93538	1.93538		;WD40 repeat;;Bromodomain;;WD40-repeat-containing domain;;WD40 repeat;;Bromodomain;;WD40-repeat-containing domain;;;WD40 repeat protein;;	False
OG0005605	0	0	1.93528	0	0	0	1.93528		;Zn(2)-C6 fungal-type DNA-binding domain;;Transcription factor domain, fungi;;Zn(2)-C6 fungal-type DNA-binding domain;;Zn(2)-C6 fungal-type DNA-binding domain;;Zn(2)-C6 fungal-type DNA-binding domain;;Zn(2)-C6 fungal-type DNA-binding domain;;;	False
OG0009352	0					1.93501	1.93501		;Glyoxalase-like domain;;Glyoxalase/Bleomycin resistance protein/Dihydroxybiphenyl dioxygenase;;;	False
OG0007164	0.987104	0.947619				0	1.93472		;;	False
OG0001130	0	0	0	2.87297		-0.938345	1.93463		;Glycoside hydrolase, family 76;;Six-hairpin glycosidase-like;;;Serine/threonine protein kinase;;	False
OG0000980	0	0	0	0.442248	0	1.49114	1.93339		;;FOG: Low-complexity;;	False
OG0009199		0	0	1.93307	0	0	1.93307		;GCN5-related N-acetyltransferase;;GCN5-related N-acetyltransferase;;Acyl-CoA N-acyltransferase;;;	False
OG0005455	0	0	0		0	1.93266	1.93266		;Cyclin-like F-box;;;Predicted E3 ubiquitin ligase;;	False
OG0029633						1.93106	1.93106		;Trimeric LpxA-like;;;	False
OG0003018	0	0	0	1.93029	0	0	1.93029		;Macrophage migration inhibitory factor;;Macrophage migration inhibitory factor;;;Macrophage migration inhibitory factor;;	False
OG0013137	0			1.92995	0		1.92995		;Antibiotic biosynthesis monooxygenase-like domain;;Dimeric alpha-beta barrel;;;	False
OG0000052	0.269349	0.22367	0.113487	0.614362	0	0.70898	1.92985		Phenol 2-monooxygenase.;;Phenol 2-monooxygenase.;;Phenol 2-monooxygenase.;;;Monooxygenase, FAD-binding;;FAD linked oxidase, N-terminal;;\N;;Phenol hydroxylase, C-terminal dimerisation domain;;Berberine/berberine-like;;FAD-binding, type 2;;\N;;P-loop containing nucleoside triphosphate hydrolase;;Thioredoxin-like fold;;\N;;FAD-binding, type 2;;;Monooxygenase involved in coenzyme Q (ubiquinone) bios…	False
OG0003273	0	1.92973	0	0	0	0	1.92973		;K Homology domain, type 1;;Alcohol dehydrogenase, C-terminal;;Yippee/Mis18;;Alcohol dehydrogenase GroES-like;;Alcohol dehydrogenase, zinc-type, conserved site;;K Homology domain, type 1;;K Homology domain;;GroES (chaperonin 10)-like;;\N;;K Homology domain, type 1;;;PolyC-binding proteins alphaCP-1 and related KH domain proteins;;PolyC-binding proteins alphaCP-1 and related KH domain proteins;;	False
OG0002739	0	0	0	0	0	1.92958	1.92958		;;	False
OG0006991	0	1.92894		0	0	0	1.92894		;\N;;Paired amphipathic helix;;Metal-dependent hydrolase, composite domain;;\N;;;	False
OG0029834	0			1.92718			1.92718		;;	False
OG0008050			0	1.92659			1.92659		;;	False
OG0000088	-0.248208	0.169687	-0.756195	0.0308418	1.70913	1.01968	1.92494		Aldehyde dehydrogenase (NAD).;;Aldehyde dehydrogenase (NAD).;;Aldehyde dehydrogenase (NAD).;;Aldehyde dehydrogenase (NAD).;;Aldehyde dehydrogenase (NAD).;;Aldehyde dehydrogenase (NAD).;;Aldehyde dehydrogenase (NAD).;;Aldehyde dehydrogenase (NAD).;;Aldehyde dehydrogenase (NAD).;;Aldehyde dehydrogenase (NAD).;;Aldehyde dehydrogenase (NAD).;;Aldehyde dehydrogenase (NAD).;;Aldehyde dehydrogenase (NAD…	False
OG0000267	0	0	0	0.721658	0	1.20271	1.92437		;Endoribonuclease L-PSP;;Heterokaryon incompatibility;;YjgF-like protein;;YjgF-like protein;;;Putative translation initiation inhibitor UK114/IBM1;;	False
OG0003915	0	0	0	0	0	1.92278	1.92278		;DNA mismatch repair protein MutS, C-terminal;;ATP phosphoribosyltransferase, catalytic region;;DNA mismatch repair protein MutS, C-terminal;;DNA mismatch repair protein MutS-like, N-terminal;;ATP phosphoribosyltransferase, catalytic region;;DNA mismatch repair protein MutS, connector;;DNA mismatch repair protein MutS, core;;Histidine biosynthesis HisG, C-terminal;;DNA mismatch repair protein Mut…	False
OG0001362	0	0		1.05683	0	0.863504	1.92033		;Homeobox;;Homeobox;;Homeodomain-like;;;Histone acetyltransferase SAGA/ADA, catalytic subunit PCAF/GCN5 and related proteins;;Histone acetyltransferase SAGA/ADA, catalytic subunit PCAF/GCN5 and related proteins;;	False
OG0011206		0			0	1.91579	1.91579		;;	False
OG0008514			0	1.91397			1.91397		;;	False
OG0009024				1.91229			1.91229		;\N;;;	False
OG0004170	0	1.91191	0	0	0	0	1.91191		;Nicotinamide N-methyltransferase-like;;S-adenosyl-L-methionine-dependent methyltransferase;;;Putative N2,N2-dimethylguanosine tRNA methyltransferase;;	False
OG0012455				1.91081			1.91081		;;	False
OG0000242	0	0	0	0.201397	0.995045	0.713248	1.90969		Glucan 1,4-alpha-glucosidase.;;;Cytochrome b5;;Cytochrome b5;;Acyl-CoA oxidase/dehydrogenase, type 1;;Ran Binding Protein 1;;Acyl-CoA dehydrogenase/oxidase, central region;;Ran Binding Protein 1;;Ran Binding Protein 1;;Cytochrome b5;;Acyl-CoA dehydrogenase, conserved site;;Cytochrome b5;;Acyl-CoA dehydrogenase/oxidase C-terminal;;Cytochrome b5;;Acyl-CoA dehydrogenase/oxidase, middle and N-termina…	False
OG0039475						1.90532	1.90532		;;	False
OG0008847	1.9034	0			0	0	1.9034		;;Ca2+modulated nonselective cation channel polycystin;;Ca2+modulated nonselective cation channel polycystin;;	False
OG0000311	0.501266	0.158501	0	0.991651	0	0.25038	1.9018		;Glycoside hydrolase, catalytic core;;;	False
OG0013621		0				1.9003	1.9003		;;Projectin/twitchin and related proteins;;	False
OG0007132	1.89938						1.89938		;Aminoglycoside phosphotransferase;;Protein kinase-like domain;;;	False
OG0000914	0	0	2.28761	-0.388412	0	0	1.8992		;WD40 repeat;;\N;;WD40 repeat, conserved site;;WD40 repeat;;WD40-repeat-containing domain;;JmjC domain;;WD40 repeat;;JmjC domain;;WD40-repeat-containing domain;;\N;;;FOG: WD40 repeat;;	False
OG0000065	0.678063	0	-0.130111	0.530282	0.274759	0.544596	1.89759		;Tyrosinase copper-binding domain;;Tyrosinase copper-binding domain;;Tyrosinase copper-binding domain;;Uncharacterised domain, di-copper centre;;;	False
OG0000240	0	0	0	1.46007	0	0.437311	1.89739		;Glutathione S-transferase, C-terminal-like;;Thioredoxin-like fold;;;	False
OG0000020	0.417986	0	0.210414	0.427558	0	0.839644	1.8956		;Glucose-methanol-choline oxidoreductase, N-terminal;;Glucose-methanol-choline oxidoreductase, C-terminal;;Major facilitator superfamily;;Major facilitator superfamily domain;;\N;;\N;;;Glucose dehydrogenase/choline dehydrogenase/mandelonitrile lyase (GMC oxidoreductase family);;	False
OG0010201		0				1.89449	1.89449		;\N;;;Predicted membrane protein;;	False
OG0007477	0		0	1.89167			1.89167		;;	False
OG0007654		0		1.88991	0	0	1.88991		;Zn(2)-C6 fungal-type DNA-binding domain;;Protein of unknown function DUF3468;;Zn(2)-C6 fungal-type DNA-binding domain;;Zn(2)-C6 fungal-type DNA-binding domain;;Zn(2)-C6 fungal-type DNA-binding domain;;Zn(2)-C6 fungal-type DNA-binding domain;;;	False
OG0004787	0	0	1.03032	0.858214	0	0	1.88853		;Aminotransferase, class I/classII;;Domain of unknown function DUF4129;;Pyridoxal phosphate-dependent transferase;;;Kynurenine aminotransferase, glutamine transaminase K;;	False
OG0010751						1.87925	1.87925		;Pectin lyase fold/virulence factor;;;	False
OG0008105			0	1.87902			1.87902		;;Splicing coactivator SRm160/300, subunit SRm300;;	False
OG0000434	0	-0.807948	0	0.476372	0	2.21035	1.87877		12-oxophytodienoate reductase.;;;NADH:flavin oxidoreductase/NADH oxidase, N-terminal;;;NADH:flavin oxidoreductase/12-oxophytodienoate reductase;;NADH:flavin oxidoreductase/12-oxophytodienoate reductase;;	False
OG0000542	1.65781	0	0	-0.218871	0.949541	-0.511289	1.8772		Oxidoreductases.;;;Taurine catabolism dioxygenase TauD/TfdA;;;	False
OG0010028		1.87713			0	0	1.87713		;Immunoglobulin/major histocompatibility complex, conserved site;;;	False
OG0000976	0	1.58247	0	0.293931	0	0	1.8764		;Protein of unknown function DUF250;;;Glucose-6-phosphate/phosphate and phosphoenolpyruvate/phosphate antiporter;;Glucose-6-phosphate/phosphate and phosphoenolpyruvate/phosphate antiporter;;	False
OG0004084	0			0		1.87602	1.87602		;Zn(2)-C6 fungal-type DNA-binding domain;;Bacterial alpha-L-rhamnosidase;;Protein of unknown function DUF3468;;Glyoxalase-like domain;;Zn(2)-C6 fungal-type DNA-binding domain;;Zn(2)-C6 fungal-type DNA-binding domain;;Zn(2)-C6 fungal-type DNA-binding domain;;Six-hairpin glycosidase-like;;Galactose-binding domain-like;;Glyoxalase/Bleomycin resistance protein/Dihydroxybiphenyl dioxygenase;;Zn(2)-C6 …	False
OG0012325		0				1.87276	1.87276		;;Chromodomain-helicase DNA-binding protein;;	False
OG0004623	0	0	0	0	0	1.87271	1.87271		;Transport protein particle (TRAPP) component;;TRAPP I complex, Bet3;;NO signalling/Golgi transport ligand-binding domain;;;Transport protein particle (TRAPP) complex subunit;;	False
OG0007490			0	1.87258			1.87258		;Bacterial transferase hexapeptide repeat;;AMP-dependent synthetase and ligase;;Phosphopantetheine-binding;;Phosphopantetheine-binding;;Acyl carrier protein-like;;Trimeric LpxA-like;;;Acyl-CoA synthetase;;	False
OG0000477	0			2.3298		-0.45776	1.87204		;Protein kinase domain;;von Hippel-Lindau disease tumour suppressor, beta/alpha domain;;Variant SH3 domain;;SH3 domain;;Serine/threonine-protein kinase, active site;;SH3 domain;;Protein kinase domain;;Serine/threonine/dual specificity protein kinase, catalytic domain;;SH3 domain;;von Hippel-Lindau disease tumour suppressor, beta/alpha domain;;SH3 domain;;Protein kinase-like domain;;;Ribosomal pro…	False
OG0009645			1.87122				1.87122		;;	False
OG0001074	0	0	0	1.08722	0	0.783196	1.87042		;\N;;Thioesterase superfamily;;P-loop containing nucleoside triphosphate hydrolase;;HotDog domain;;Phenylacetic acid degradation-related domain;;;HGG motif-containing thioesterase;;	False
OG0000075	0.288488	1.20475	-0.504205	0.000441377	0.424485	0.455468	1.86942		;Fungal transcriptional regulatory protein, N-terminal;;Glucose/ribitol dehydrogenase;;Short-chain dehydrogenase/reductase SDR;;Fungal transcriptional regulatory protein, N-terminal;;Fungal specific transcription factor;;Cupin 2, conserved barrel;;Fungal transcriptional regulatory protein, N-terminal;;Fungal transcriptional regulatory protein, N-terminal;;Short-chain dehydrogenase/reductase SDR;;…	False
OG0005115	0	0	0	0	0	1.86917	1.86917		;SKP1 component, POZ;;SKP1 component;;BTB/POZ fold;;;RNA polymerase II transcription elongation factor Elongin/SIII, subunit elongin C;;	False
OG0011187		0			0	1.86733	1.86733		;Thaumatin;;;	False
OG0010686		0.9851			0	0.878886	1.86399		;;Splicing coactivator SRm160/300, subunit SRm300;;	False
OG0003426		0		1.85985	0	0	1.85985		;Glycosyltransferase sugar-binding region containing DXD motif;;;	False
OG0001991	0	0	0	1.85729	0	0	1.85729		;CRAL-TRIO domain;;CRAL/TRIO, N-terminal domain;;\N;;CRAL-TRIO domain;;CRAL-TRIO domain;;Polyketide synthase, enoylreductase domain;;CRAL/TRIO, N-terminal domain;;CRAL/TRIO, N-terminal domain;;GroES (chaperonin 10)-like;;\N;;CRAL-TRIO domain;;;Phosphatidylinositol transfer protein PDR16 and related proteins;;	False
OG0000755	0	0	0	1.18675	0	0.670218	1.85697		;S1/P1 nuclease;;Phospholipase C/P1 nuclease, core;;;	False
OG0003253	0	0.854252	0	0	0	1.00188	1.85613		;Mitochondrial biogenesis protein AIM24;;\N;;Tryptophan RNA-binding attenuator protein-like domain;;Mitochondrial biogenesis protein AIM24;;;	False
OG0008350		1.85533			0	0	1.85533		;;	False
OG0006480	1.85383			0			1.85383		;Protein kinase-like;;;	False
OG0000314	0	0	0	1.85069	0	0	1.85069		Saccharopepsin.;;;Peptidase A1;;Peptidase A1;;Peptidase aspartic, active site;;Peptidase aspartic, catalytic;;;Aspartyl protease;;	False
OG0009011		0.411647	0		0	1.43594	1.84759		;;Carbonic anhydrase;;	False
OG0001588	0	0	0	-0.442367	0	2.28906	1.84669		Cholestenol delta-isomerase.;;;Zn(2)-C6 fungal-type DNA-binding domain;;Emopamil-binding protein;;Protein of unknown function DUF3468;;Zn(2)-C6 fungal-type DNA-binding domain;;Zn(2)-C6 fungal-type DNA-binding domain;;Zn(2)-C6 fungal-type DNA-binding domain;;Zn(2)-C6 fungal-type DNA-binding domain;;;C-8,7 sterol isomerase;;	False
OG0001221	0	0	0	1.03585	0	0.808883	1.84473		;Protein kinase domain;;Ankyrin repeat-containing domain;;Protein kinase, ATP binding site;;Protein kinase domain;;Ankyrin repeat;;Ankyrin repeat-containing domain;;AGC-kinase, C-terminal;;Ankyrin repeat;;Ankyrin repeat-containing domain;;Protein kinase-like domain;;;Ribosomal protein S6 kinase and related proteins;;Ribosomal protein S6 kinase and related proteins;;	False
OG0009921	1.84174						1.84174		;;	False
OG0002949	0	0	0	1.84149	0	0	1.84149		Phosphopantothenate--cysteine ligase.;;;DNA/pantothenate metabolism flavoprotein, C-terminal;;DNA/pantothenate metabolism flavoprotein, C-terminal;;;Uncharacterized conserved protein with similarity to phosphopantothenoylcysteine synthetase/decarboxylase;;	False
OG0003211	0	0	0	1.84005	0	0	1.84005		;Microtubule-associated protein, MAP65/Ase1/PRC1;;;Microtubule-associated protein essential for anaphase spindle elongation;;Microtubule-associated protein essential for anaphase spindle elongation;;	False
OG0006287	1.83991	0	0	0	0	0	1.83991		;;Positive cofactor 2 (PC2), subunit of a multiprotein coactivator of RNA polymerase II;;	False
OG0002124	0	0	0	1.14013	0	0.698221	1.83835		;Polyprenyl synthetase;;Polyprenyl synthetase;;Polyprenyl synthetase;;Terpenoid synthase;;;Polyprenyl synthetase;;	False
OG0011742		0		1.83531		0	1.83531		;Peptidase S51;;Class I glutamine amidotransferase-like;;;	False
OG0003647	0	0	0	1.83473	0	0	1.83473		;DEAD/DEAH box helicase domain;;Helicase, C-terminal;;Helicase superfamily 1/2, ATP-binding domain;;Helicase, C-terminal;;Helicase superfamily 1/2, ATP-binding domain;;Helicase, C-terminal;;P-loop containing nucleoside triphosphate hydrolase;;;DEAD-box like helicase;;	False
OG0000496	0	0.476791	0	0.611858	0	0.744294	1.83294		;Protein kinase domain;;Protein kinase domain;;Serine/threonine/dual specificity protein kinase, catalytic domain;;P-loop containing nucleoside triphosphate hydrolase;;Protein kinase-like domain;;;Ras GTPase activating protein RasGAP/neurofibromin;;	False
OG0001044	0.805118	0	0	1.02484	0	0	1.82996		;Glycoside hydrolase, family 3, N-terminal;;Glycoside hydrolase family 3 C-terminal domain;;Paired amphipathic helix;;PA14;;Histone deacetylase interacting;;Fibronectin type III-like domain;;Glycoside hydrolase, family 3, N-terminal;;Paired amphipathic helix;;PA14;;Histone deacetylase interacting;;Paired amphipathic helix;;Glycoside hydrolase superfamily;;Glycoside hydrolase family 3 C-terminal d…	False
OG0001245	0.964358	0	0	0	0	0.861895	1.82625		;Cyclin, N-terminal;;Cyclin, fungal Pcl/HCS26;;Cyclin-like;;;Cyclin;;	False
OG0006753		0	0	1.82599	0	0	1.82599		;;Myosin class II heavy chain;;	False
OG0009721			0		1.82587		1.82587		;;	False
OG0004687	0	0	0	0	0	1.82582	1.82582		;Peptidase C45;;Ribonuclease H2, subunit C;;;	False
OG0002507	0	0	0	0	0	1.82441	1.82441		DNA-directed DNA polymerase.;;DNA-directed DNA polymerase.;;DNA-directed DNA polymerase.;;;DNA-directed DNA polymerase, family B, multifunctional domain;;DNA-directed DNA polymerase, family B, exonuclease domain;;C4-type zinc-finger of DNA polymerase delta;;DNA-directed DNA polymerase, family B;;DNA-directed DNA polymerase, family B, conserved site;;DNA-directed DNA polymerase, family B;;Ribonucl…	False
OG0014733				0		1.82392	1.82392		Histone acetyltransferase.;;;;Collagens (type IV and type XIII), and related proteins;;	False
OG0005426			0	1.82383		0	1.82383		;Protein kinase domain;;Serine/threonine-protein kinase, active site;;Protein kinase domain;;Serine/threonine/dual specificity protein kinase, catalytic domain;;Protein kinase-like domain;;;Serine/threonine protein kinase;;	False
OG0007711			0	0.296478	0	1.52327	1.81975		;;	False
OG0001400	0	0		1.818	0	0	1.818		;;	False
OG0004337	0	0		0		1.81345	1.81345		;Peptidase M, neutral zinc metallopeptidases, zinc-binding site;;;Vesicle coat complex AP-3, beta subunit;;	False
OG0006747	1.81338	0	0	0	0	0	1.81338		;Aspartic peptidase;;NmrA-like domain;;Aspartic peptidase;;Aspartic peptidase, active site;;Aspartic peptidase domain;;\N;;;Aspartyl protease;;	False
OG0039712						1.812	1.812		;;	False
OG0008293	0			1.80906	0		1.80906		;Cytochrome P450;;Alcohol dehydrogenase, C-terminal;;Polyketide synthase, enoylreductase domain;;Cytochrome P450;;GroES (chaperonin 10)-like;;\N;;;Zinc-binding oxidoreductase;;Zinc-binding oxidoreductase;;	False
OG0005734	0	0	0	0	0	1.80391	1.80391		;;von Willebrand factor and related coagulation proteins;;von Willebrand factor and related coagulation proteins;;	False
OG0001279	1.0049	0	0	0.798917	0	0	1.80382		;Gcp-like domain;;Peptidase M22, conserved site;;\N;;;Predicted metalloprotease with chaperone activity (RNAse H/HSP70 fold);;	False
OG0005920	0		0	1.80271			1.80271		;Src homology-3;;Src homology-3;;;Transcription factor TCF20;;	False
OG0003485	0	0.921234	0	0.881354	0	0	1.80259		Nucleoside-diphosphate kinase.;;Nucleoside-diphosphate kinase.;;;Nucleoside diphosphate kinase, core;;Nucleoside diphosphate kinase, core;;Nucleoside diphosphate kinase, core;;Nucleoside diphosphate kinase, core;;Nucleoside diphosphate kinase, core;;Nucleoside diphosphate kinase, core;;;Nucleoside diphosphate kinase;;	False
OG0000873	0	0	0	0.578576	0	1.22358	1.80216		;Methyl methanesulphonate-sensitivity protein 22;;\N;;Origin recognition complex, subunit 5;;P-loop containing nucleoside triphosphate hydrolase;;;Origin recognition complex, subunit 5;;	False
OG0001061	0	0	0	1.18908	0	0.607054	1.79613		;Short-chain dehydrogenase/reductase SDR;;Crotonase superfamily;;Major facilitator superfamily;;Glucose/ribitol dehydrogenase;;Short-chain dehydrogenase/reductase, conserved site;;Major facilitator superfamily domain;;\N;;ClpP/crotonase-like domain;;;Monocarboxylate transporter;;	False
OG0008005			0	1.79367			1.79367		Gluconate 2-dehydrogenase.;;;D-isomer specific 2-hydroxyacid dehydrogenase, NAD-binding domain;;\N;;\N;;;Glyoxylate/hydroxypyruvate reductase (D-isomer-specific 2-hydroxy acid dehydrogenase superfamily);;	False
OG0011026			0	1.79042			1.79042		;Tyrosinase copper-binding domain;;Tyrosinase copper-binding domain;;Tyrosinase copper-binding domain;;Uncharacterised domain, di-copper centre;;;	False
OG0004932	0	0	0	1.78956	0	0	1.78956		;RNA polymerase Rpb7, N-terminal;;Protein of unknown function UPF0067, conserved site;;;DNA-dependent RNA polymerase I;;	False
OG0007837				1.78942	0		1.78942		;RlpA-like double-psi beta-barrel domain;;;	False
OG0000368	0	0.502213		0	0.936444	0.349096	1.78775		;Pyridine nucleotide-disulphide oxidoreductase, NAD-binding region;;HpcH/HpaI aldolase;;Pyruvate/Phosphoenolpyruvate kinase, catalytic core;;;Flavin-containing monooxygenase;;	False
OG0001817		0	0	0	0	1.78696	1.78696		;;	False
OG0003692	0	0	0	1.78386	0	0	1.78386		Adenylate kinase.;;;\N;;Adenylate kinase, active site lid domain;;Adenylate kinase/UMP-CMP kinase;;Adenylate kinase/UMP-CMP kinase;;P-loop containing nucleoside triphosphate hydrolase;;Adenylate kinase subfamily;;;Adenylate kinase;;	False
OG0002158	0	0	0	0	0	1.78373	1.78373		Formate dehydrogenase.;;Formate dehydrogenase.;;;D-isomer specific 2-hydroxyacid dehydrogenase, catalytic region;;D-isomer specific 2-hydroxyacid dehydrogenase, NAD-binding;;D-isomer specific 2-hydroxyacid dehydrogenase, NAD-binding;;D-isomer specific 2-hydroxyacid dehydrogenase, NAD-binding;;D-isomer specific 2-hydroxyacid dehydrogenase, NAD-binding;;NAD(P)-binding;;;Glyoxylate/hydroxypyruvate r…	False
OG0006173	0	0	0	0	0	1.78279	1.78279		;EGF-like, conserved site;;EGF-like, conserved site;;Epidermal growth factor-like domain;;;	False
OG0001114	0	0	0	1.77892	0	0	1.77892		;Fumarylacetoacetase, C-terminal;;Xaa-Pro dipeptidyl-peptidase-like domain;;Translocon-associated protein (TRAP), alpha subunit;;Xaa-Pro dipeptidyl-peptidase, C-terminal;;Fumarylacetoacetase, N-terminal;;Xaa-Pro dipeptidyl-peptidase, C-terminal;;Galactose-binding domain-like;;Alpha/Beta hydrolase fold;;Fumarylacetoacetase, C-terminal-related;;Fumarylacetoacetase, N-terminal;;CocE/Serine esterase;…	False
OG0000892	0	0	0	0.757046	0	1.01768	1.77473		;Thiolase, N-terminal;;Thiolase, C-terminal;;Thiolase, acyl-enzyme intermediate active site;;Thiolase, active site;;PCI/PINT associated module;;Thiolase-like;;Thiolase;;;Acetyl-CoA acetyltransferase;;	False
OG0001128	0.598168	0	0	1.17438	0	0	1.77255		With incorporation of two atoms of oxygen.;;;Extradiol ring-cleavage dioxygenase, class III enzyme, subunit B;;Extradiol aromatic ring-opening dioxygenase, DODA type;;Extradiol ring-cleavage dioxygenase, class III enzyme, subunit B;;;	False
OG0006909			0	1.7685	0		1.7685		;Zn(2)-C6 fungal-type DNA-binding domain;;Zn(2)-C6 fungal-type DNA-binding domain;;Zn(2)-C6 fungal-type DNA-binding domain;;Zn(2)-C6 fungal-type DNA-binding domain;;Zn(2)-C6 fungal-type DNA-binding domain;;;	False
OG0008049			0	1.76775			1.76775		;;	False
OG0000880	0	0	0	0		1.76657	1.76657		;Glycoside-hydrolase family GH114, TIM-barrel domain;;Glycoside hydrolase superfamily;;;	False
OG0000605	0	0	0	1.1611	0	0.600298	1.7614		3-beta-hydroxy-4-alpha-methylcholestenecarboxylate 3-dehydrogenase (decarboxylating).;;;3-beta hydroxysteroid dehydrogenase/isomerase;;Haemerythrin/HHE cation-binding motif;;\N;;;C-3 sterol dehydrogenase/3-beta-hydroxysteroid dehydrogenase and related dehydrogenases;;C-3 sterol dehydrogenase/3-beta-hydroxysteroid dehydrogenase and related dehydrogenases;;	False
OG0001602	1.50726	0	0.997362	-0.743611	0	0	1.76101		;Marvel domain;;;	False
OG0039718						1.76018	1.76018		;;	False
OG0000770	1.21078	0	0	0.545299	0		1.75608		;Haem peroxidase, plant/fungal/bacterial;;Carbohydrate-binding WSC;;Haem peroxidase, plant/fungal/bacterial;;Carbohydrate-binding WSC;;Carbohydrate-binding WSC, subgroup;;Haem peroxidase;;;beta-1,6-N-acetylglucosaminyltransferase, contains WSC domain;;beta-1,6-N-acetylglucosaminyltransferase, contains WSC domain;;	False
OG0001029	0	0		2.06722	0	-0.31167	1.75555		;Alpha/beta hydrolase fold-1;;Alpha/Beta hydrolase fold;;;	False
OG0000521	0.860063	0	0	0.893949	0	0	1.75401		;\N;;Nucleotide-diphospho-sugar transferases;;;	False
OG0004981	0	0	0	0.823194	0	0.929361	1.75256		;V-ATPase proteolipid subunit C-like domain;;ATPase, F0 complex, subunit C, DCCD-binding site;;V-ATPase proteolipid subunit C-like domain;;;Mitochondrial F1F0-ATP synthase, subunit c/ATP9/proteolipid;;	False
OG0007815	0		0	1.75214			1.75214		;;	False
OG0005533	0	0.763225	0	0	0	0.98492	1.74814		;Haloacid dehalogenase-like hydrolase;;HAD-superfamily hydrolase, subfamily IA, variant 3;;;Predicted haloacid-halidohydrolase and related hydrolases;;	False
OG0006174				0	0	1.74717	1.74717		;Zn(2)-C6 fungal-type DNA-binding domain;;Transcription factor domain, fungi;;Zn(2)-C6 fungal-type DNA-binding domain;;Zn(2)-C6 fungal-type DNA-binding domain;;Zn(2)-C6 fungal-type DNA-binding domain;;Transcription factor domain, fungi;;Zn(2)-C6 fungal-type DNA-binding domain;;;	False
OG0002983	0	0.78643		0	0	0.959577	1.74601		;S-adenosyl-L-methionine-dependent methyltransferase;;;	False
OG0007995		0	0	1.74313		0	1.74313		;CMP/dCMP deaminase, zinc-binding;;SET domain;;\N;;Tetratricopeptide repeat;;SET domain;;Tetratricopeptide repeat-containing domain;;SET domain;;\N;;Cytidine deaminase-like;;\N;;;Predicted histone tail methylase containing SET domain;;	False
OG0000824	0.586438	0.908465	0	0	0	0.248197	1.7431		;Aminotransferase, class I/classII;;AMP-dependent synthetase/ligase;;AMP-binding enzyme C-terminal domain;;Aminotransferases, class-I, pyridoxal-phosphate-binding site;;AMP-binding, conserved site;;Pyridoxal phosphate-dependent transferase;;\N;;;Very long-chain acyl-CoA synthetase/fatty acid transporter;;	False
OG0004627	0	0	0	0	0	1.74295	1.74295		;WD40 repeat;;WD40 repeat, conserved site;;WD40 repeat;;WD40-repeat-containing domain;;WD40 repeat;;WD40-repeat-containing domain;;;WD40 protein;;	False
OG0013868				1.74193			1.74193		;;	False
OG0005036	0	0	0	0	0	1.74151	1.74151		dUTP pyrophosphatase.;;;Deoxyuridine triphosphate nucleotidohydrolase/Deoxycytidine triphosphate deaminase;;dUTPase-like;;Deoxyuridine triphosphate nucleotidohydrolase;;;dUTPase;;	False
OG0002324	0	0	0	-0.581831	0	2.32246	1.74063		;\N;;;60s acidic ribosomal protein P1;;	False
OG0002046	0	1.24261	0	0	0	0.495245	1.73786		;Protein synthesis factor, GTP-binding;;Protein synthesis factor, GTP-binding;;Translation elongation factor EFG/EF2, C-terminal;;Translation elongation factor EFTu/EF1A, domain 2;;Translation elongation factor EFG/EF2, domain IV;;Small GTP-binding protein;;Protein synthesis factor, GTP-binding;;Translation elongation and initiation factors/Ribosomal, beta-barrel;;Elongation factor G, III and V;;…	False
OG0005417	0	0	2.0615	2.93742	-3.26392	0	1.735		;GNS1/SUR4 membrane protein;;Lipocalin;;;Long chain fatty acid elongase;;	False
OG0007369	0		0	1.73116			1.73116		;;	False
OG0004130	0	1.72938	0	0	0	0	1.72938		;Ribosomal protein L3;;Bacterial transferase hexapeptide repeat;;Fungal transcriptional regulatory protein, N-terminal;;Ribosomal protein L3;;Fungal transcriptional regulatory protein, N-terminal;;Fungal transcriptional regulatory protein, N-terminal;;Fungal transcriptional regulatory protein, N-terminal;;;Mitochondrial/chloroplast ribosomal protein L3;;	False
OG0001067	0	0	0	1.72718	0	0	1.72718		NAD() ADP-ribosyltransferase.;;;VIT domain;;Nucleoporin FG repeat;;\N;;von Willebrand factor, type A;;VIT domain;;von Willebrand factor, type A;;VIT domain;;von Willebrand factor, type A;;;	False
OG0009209		0			0	1.72658	1.72658		;Protein of unknown function UPF0027;;Protein of unknown function UPF0027;;;Uncharacterized conserved protein, contains RtcB domain;;	False
OG0031130				1.72564			1.72564		;Cytochrome P450;;Cytochrome P450;;;Cytochrome P450 CYP3/CYP5/CYP6/CYP9 subfamilies;;	False
OG0000665	0.641695	0	0.468585	0.611049	0	0	1.72133		Glucan 1,4-alpha-glucosidase.;;;Protein of unknown function DUF907, fungi;;;Chitinase;;	False
OG0007190				1.71968			1.71968		;;	False
OG0005522			0	1.71872			1.71872		;;	False
OG0039477						1.71813	1.71813		;;	False
OG0001482	0	0	0	0.871318	0	0.845515	1.71683		;Alpha/beta hydrolase fold-3;;\N;;\N;;Alpha/Beta hydrolase fold;;;Flavin-containing monooxygenase;;	False
OG0001332	0.982942	0	0	1.35085	0	-0.617314	1.71648		;Aminotransferase class V domain;;Sirtuin family;;Sirtuin family, catalytic core domain;;DHS-like NAD/FAD-binding domain;;Pyridoxal phosphate-dependent transferase;;;Sirtuin 5 and related class III sirtuins (SIR2 family);;Sirtuin 5 and related class III sirtuins (SIR2 family);;	False
OG0001235	0			1.71402	0		1.71402		;;	False
OG0001383		0		2.27365	0	-0.559703	1.71394		;;	False
OG0004457	0	0	0	0.746641	0	0.966183	1.71282		;Spindle pole body interacting protein;;;Calreticulin;;	False
OG0002574	0	0	0	1.71263	0	0	1.71263		;Sirtuin family;;Sirtuin family, catalytic core domain;;DHS-like NAD/FAD-binding domain;;;Sirtuin 5 and related class III sirtuins (SIR2 family);;Sirtuin 5 and related class III sirtuins (SIR2 family);;	False
OG0005739	0	0	0	0.785976	0	0.92074	1.70672		;;	False
OG0007884		0		1.70588			1.70588		;Zn(2)-C6 fungal-type DNA-binding domain;;SKP1 component, POZ domain;;Transcription factor domain, fungi;;Zn(2)-C6 fungal-type DNA-binding domain;;Zn(2)-C6 fungal-type DNA-binding domain;;Zn(2)-C6 fungal-type DNA-binding domain;;S-phase kinase-associated protein 1-like;;BTB/POZ fold;;Zn(2)-C6 fungal-type DNA-binding domain;;;RNA polymerase II transcription elongation factor Elongin/SIII, subunit …	False
OG0005053	0	0	0	0.787866	0	0.917391	1.70526		H()-transporting two-sector ATPase.;;H()-transporting two-sector ATPase.;;H()-transporting two-sector ATPase.;;;;	False
OG0001110	0.724693	-0.378401	0	0	0	1.35829	1.70458		Dipeptidyl-peptidase IV.;;;Peptidase S9, prolyl oligopeptidase active site region;;WD40-like Beta Propeller;;;Dipeptidyl aminopeptidase;;	False
OG0005860	0	0	0	0		1.70415	1.70415		;Epoxide hydrolase-like;;Alpha/beta hydrolase fold-1;;;	False
OG0000836	0.81285	0	0	0.890451	0	0	1.7033		;Ubiquitin-conjugating enzyme E2;;DNA recombination and repair protein Rad51, C-terminal;;Nucleoporin Nup120/160;;\N;;Ubiquitin-conjugating enzyme, active site;;WD40 repeat, conserved site;;Ubiquitin-conjugating enzyme E2;;DNA recombination and repair protein RecA-like, ATP-binding domain;;DNA recombination and repair protein RecA, monomer-monomer interface;;\N;;AAA ATPase domain;;DNA repair Rad5…	False
OG0008125	0	0		1.7004	0	0	1.7004		;Ammonium transporter AmtB-like domain;;Ammonium transporter AmtB-like domain;;;Ammonia permease;;	False
OG0000909	0	0.2298		0	0	1.46722	1.69702		;Zn(2)-C6 fungal-type DNA-binding domain;;Amine oxidase;;Protein of unknown function DUF3468;;Flavin amine oxidase;;Zn(2)-C6 fungal-type DNA-binding domain;;Zn(2)-C6 fungal-type DNA-binding domain;;Zn(2)-C6 fungal-type DNA-binding domain;;\N;;\N;;Zn(2)-C6 fungal-type DNA-binding domain;;;Amine oxidase;;	False
OG0003088	0	1.69695	0	0	0	0	1.69695		;Glycosyl transferase, family 35;;Yip1 domain;;Heterokaryon incompatibility;;Glycogen/starch/alpha-glucan phosphorylase;;Glycosyl transferase, family 35;;;Glycogen phosphorylase;;	False
OG0012695				1.69641			1.69641		;NmrA-like domain;;\N;;;	False
OG0000140	0.464624	0.14502	0.744361	0.18934	0	0.15274	1.69609		;Alpha/beta hydrolase fold-1;;Alpha/Beta hydrolase fold;;\N;;;	False
OG0003633	0	0	0	0.434521	1.26055	0	1.69507		;Flavodoxin-like;;Flavoprotein pyridine nucleotide cytochrome reductase;;Cytochrome P450;;Cytochrome P450, E-class, group IV;;Cytochrome P450;;Oxidoreductase FAD/NAD(P)-binding;;Flavodoxin/nitric oxide synthase;;FAD-binding, type 1;;Flavodoxin/nitric oxide synthase;;Cytochrome P450;;;NADP/FAD dependent oxidoreductase;;	False
OG0005447	0	0	0	1.68986	0	0	1.68986		;CDP-alcohol phosphatidyltransferase;;CDP-alcohol phosphatidyltransferase;;;sn-1,2-diacylglycerol ethanolamine- and cholinephosphotranferases;;	False
OG0003362	0	0	0	1.688	0	0	1.688		;SNF2-related;;Aminotransferase class-III;;Aminotransferase class-III;;Helicase, C-terminal;;Helicase superfamily 1/2, ATP-binding domain;;P-loop containing nucleoside triphosphate hydrolase;;Pyridoxal phosphate-dependent transferase;;Acetylornithine/Succinylornithine transaminase family;;;Acetylornithine aminotransferase;;	False
OG0000261	0.190467	0	0	0.79273	0	0.704682	1.68788		;Fungal transcriptional regulatory protein, N-terminal;;Fungal transcriptional regulatory protein, N-terminal;;Class II aldolase/adducin, N-terminal;;Fungal specific transcription factor;;Fungal transcriptional regulatory protein, N-terminal;;Fungal transcriptional regulatory protein, N-terminal;;Fungal transcriptional regulatory protein, N-terminal;;;	False
OG0005652	0	0	0	0.781651	0	0.905168	1.68682		;;	False
OG0011736	0					1.68669	1.68669		;;	False
OG0005091	0	0	0	0		1.68618	1.68618		;;	False
OG0001844	0	0	1.68607	0	0	0	1.68607		;;Nucleolar GTPase/ATPase p130;;	False
OG0015706			1.68492				1.68492		;\N;;\N;;;Extracellular matrix glycoprotein Laminin subunits alpha and gamma;;	False
OG0012401		0			1.68478	0	1.68478		;;	False
OG0012139		1.68453			0	0	1.68453		;GCN5-related N-acetyltransferase;;;	False
OG0001688	0			1.68248	0		1.68248		;GCN5-related N-acetyltransferase;;Paired amphipathic helix;;GCN5-related N-acetyltransferase;;Paired amphipathic helix;;Acyl-CoA N-acyltransferase;;;Histone deacetylase complex, SIN3 component;;	False
OG0001618	0	0	0	0	0	1.6794	1.6794		;C2 domain;;C2 domain;;C2 domain;;C2 domain;;;	False
OG0008385			0	1.67919			1.67919		;;	False
OG0002493	0	0	0	1.67781	0	0	1.67781		;GCN5-related N-acetyltransferase;;Glucose-methanol-choline oxidoreductase, N-terminal;;Glucose-methanol-choline oxidoreductase, C-terminal;;FAD-dependent pyridine nucleotide-disulphide oxidoreductase;;Acyl-CoA N-acyltransferase;;;Uncharacterized conserved protein;;	False
OG0006122	0	0	0	0	0	1.67659	1.67659		;Telomere-associated protein Rif1, N-terminal;;;	False
OG0004228	0	0	0	0.619304	0	1.05464	1.67394		Sulfite reductase (NADPH).;;Sulfite reductase (NADPH).;;;Oxidoreductase FAD/NAD(P)-binding;;Alcohol dehydrogenase, iron-type;;FAD-binding, type 1;;Pyruvate/ketoisovalerate oxidoreductase, catalytic domain;;Ferredoxin reductase-type FAD-binding domain;;\N;;Transketolase, C-terminal/Pyruvate-ferredoxin oxidoreductase, domain II;;Pyruvate-flavodoxin oxidoreductase, central domain;;\N;;Riboflavin syn…	False
OG0007918	0		0	1.67291	0		1.67291		;;	False
OG0018080				1.67246			1.67246		;;	False
OG0013439		0		1.67141			1.67141		;;	False
OG0001583			0	1.67122			1.67122		;Ankyrin;;Ankyrin;;Ankyrin;;Ankyrin;;nan;;;	False
OG0002281	0	0	0	0.866695	0	0.798134	1.66483		;WD40 repeat;;WD40 repeat;;WD40 repeat;;WD40 repeat;;WD40 repeat;;WD40 repeat;;WD40 repeat-like;;;Vesicle coat complex COPII, subunit SEC13;;	False
OG0001717	1.08162	0	0	0.582628	0	0	1.66425		;NDT80/PhoG like DNA-binding;;p53-like transcription factor, DNA-binding;;;von Willebrand factor and related coagulation proteins;;von Willebrand factor and related coagulation proteins;;	False
OG0005562	0	0	1.66402	0	0	0	1.66402		;;	False
OG0005443	0	0	0	0.854594	0	0.808084	1.66268		;;	False
OG0002094	0	0		1.65938	0	0	1.65938		;CoA-transferase family III;;Transcription factor domain, fungi;;Protein of unknown function DUF1446;;Protein of unknown function DUF4387;;Transcription factor domain, fungi;;CoA-transferase family III domain;;;Predicted L-carnitine dehydratase/alpha-methylacyl-CoA racemase;;	False
OG0010968		0				1.65925	1.65925		;;	False
OG0029678						1.65737	1.65737		;;	False
OG0000124	0.970775	0	0	0.685476	0	0	1.65625		;DEAD/DEAH box helicase domain;;Helicase, C-terminal;;Oligopeptide transporter, OPT superfamily;;ATP-dependent RNA helicase DEAD-box, conserved site;;Helicase superfamily 1/2, ATP-binding domain;;Helicase, C-terminal;;RNA helicase, DEAD-box type, Q motif;;Helicase superfamily 1/2, ATP-binding domain;;Helicase, C-terminal;;P-loop containing nucleoside triphosphate hydrolase;;Tetrapeptide transport…	False
OG0005138	0	0	0	0	0	1.65508	1.65508		;Vesicle transport protein, Use1;;\N;;;Predicted membrane protein;;	False
OG0003376	0	1.65313	0	0	0	0	1.65313		4-nitrophenylphosphatase.;;;\N;;HAD-superfamily hydrolase, subfamily IIA;;HAD-superfamily hydrolase, subfamily IIA;;HAD-like domain;;2-phosphoglycolate phosphatase, eukaryotic;;HAD-superfamily hydrolase, subfamily IIA;;;p-Nitrophenyl phosphatase;;	False
OG0000956	0	0	0	-0.825858	0	2.47827	1.65241		;Glyoxalase/extradiol ring-cleavage dioxygenase;;Glyoxalase/bleomycin resistance protein/dioxygenase;;Major facilitator superfamily MFS-1;;MFS general substrate transporter;;;Predicted transporter ADD1 (major facilitator superfamily);;	False
OG0005743	0	1.19531	0	0	0	0.456747	1.65206		;Transcription factor domain, fungi;;\N;;Zinc finger, C2H2;;Zinc finger, C2H2;;Zinc finger, C2H2-like;;\N;;;FOG: Zn-finger;;	False
OG0002206	0	0	1.65147	0	0	0	1.65147		Acting on ester bonds.;;;RNA recognition motif domain;;Zinc finger, RanBP2-type;;Exonuclease, RNase T/DNA polymerase III;;Zinc finger, RanBP2-type;;RNA recognition motif domain;;Zinc finger, RanBP2-type;;RNA recognition motif domain;;Exonuclease;;Zinc finger, RanBP2-type;;Ribonuclease H-like domain;;\N;;\N;;;RNA-binding Ran Zn-finger protein and related proteins;;	False
OG0027355				1.65001			1.65001		;;	False
OG0000589	0	0		1.64735	0	0	1.64735		;;	False
OG0006818	0	0	0	1.64479	0	0	1.64479		;Mitochondrial substrate carrier;;Mitochondrial substrate carrier;;Mitochondrial substrate carrier;;;Mitochondrial phosphate carrier protein;;	False
OG0008936					1.64186		1.64186		;;Nucleolar GTPase/ATPase p130;;	False
OG0002918	0	0	0	1.6399	0	0	1.6399		Prolyl aminopeptidase.;;;Alpha/beta hydrolase fold-1;;Alpha/Beta hydrolase fold;;;	False
OG0013267		0				1.63601	1.63601		;;	False
OG0013839					1.63523		1.63523		;;	False
OG0029715						1.63094	1.63094		;;	False
OG0006913	1.63001	0			0	0	1.63001		;;	False
OG0001267	0	0	0	1.62793	0	0	1.62793		;Haloacid dehalogenase-like hydrolase;;HAD-superfamily hydrolase, subfamily IA, variant 3;;;Predicted haloacid-halidohydrolase and related hydrolases;;	False
OG0002830	0	0.740342	0.884499	0	0	0	1.62484		;Ribosomal protein S11;;Ribosomal protein S11;;Ribosomal protein S11;;Ribosomal protein S11;;;40S ribosomal protein S14;;	False
OG0008431			0	1.62319			1.62319		;;	False
OG0005820		0				1.62179	1.62179		;Peptidase S1B, glutamyl endopeptidase I;;Peptidase S1 and S6, chymotrypsin/Hap;;FAD linked oxidase, N-terminal;;Peptidase S1 and S6, chymotrypsin/Hap;;Peptidase, trypsin-like serine and cysteine;;FAD-binding, type 2;;;FAD-binding protein DIMINUTO;;	False
OG0005368	0	0	0	1.09829	0	0.523321	1.62161		;Cytochrome b-c1 complex subunit 10, fungi;;;	False
OG0001759	0	0	0	0.4852	0	1.13522	1.62042		;Septin-type guanine nucleotide-binding (G) domain;;Septin;;Septin-type guanine nucleotide-binding (G) domain;;P-loop containing nucleoside triphosphate hydrolase;;;Septin family protein (P-loop GTPase);;Septin family protein (P-loop GTPase);;Septin family protein (P-loop GTPase);;	False
OG0002060	0	0.989032	0	0	0	0.629385	1.61842		;Protein kinase domain;;Protein kinase, ATP binding site;;Serine/threonine-protein kinase, active site;;Protein kinase domain;;Serine/threonine/dual specificity protein kinase, catalytic domain;;Protein kinase-like domain;;;Mitogen-activated protein kinase kinase (MAP2K);;	False
OG0003814	0	0	0	0.691016	0	0.926566	1.61758		;Calponin-like actin-binding;;EB1, C-terminal;;Cytochrome b561 / ferric reductase transmembrane;;Cytochrome b561 / ferric reductase transmembrane;;EB1, C-terminal;;Calponin-homology;;Carbohydrate-binding family 9/cellobiose dehydrogenase, cytochrome;;;Microtubule-binding protein involved in cell cycle control;;Microtubule-binding protein involved in cell cycle control;;	False
OG0011316			0	1.61557			1.61557		;;	False
OG0011710		0				1.61479	1.61479		;;	False
OG0001363	0.853762	0	0	0.759481	0	0	1.61324		Glycerol kinase.;;;Carbohydrate kinase, FGGY;;Carbohydrate kinase, FGGY;;Glycerol kinase;;Carbohydrate kinase, FGGY;;Carbohydrate kinase, FGGY;;;Ribulose kinase and related carbohydrate kinases;;	False
OG0004615	0	0	0	0.680331	0	0.929306	1.60964		;Protein translocase complex, SecE/Sec61-gamma subunit;;Protein translocase complex, SecE/Sec61-gamma subunit;;Protein translocase SecE domain;;Protein translocase SEC61 complex, gamma subunit;;;Preprotein translocase, gamma subunit;;	False
OG0009111	0	0				1.60796	1.60796		;;	False
OG0010204		0				1.60632	1.60632		;;	False
OG0003873	0	0	0	0.772234	0	0.832446	1.60468		;Aldo/keto reductase;;Aldo/keto reductase;;Aldo/keto reductase;;Aldose 1-epimerase;;Aldo/keto reductase;;Glycoside hydrolase-type carbohydrate-binding;;;Uncharacterized enzymes related to aldose 1-epimerase;;	False
OG0000799	0	0	0	1.60209	0	0	1.60209		3',5'-cyclic-nucleotide phosphodiesterase.;;;Translation elongation factor EF1B, gamma chain, conserved;;Cyclic-AMP phosphodiesterase/lactamase;;Cyclic-AMP phosphodiesterase, class-II;;Glutathione S-transferase, C-terminal;;Translation elongation factor EF1B, gamma chain, conserved;;Cyclic-AMP phosphodiesterase, class-II;;Glutathione S-transferase, N-terminal;;Translation elongation factor EF1B, …	False
OG0006372		0	0	0	0	1.60102	1.60102		Triacylglycerol lipase.;;;Carboxylesterase, type B;;Threonyl/alanyl tRNA synthetase, SAD;;Carboxylesterase type B, active site;;Threonyl/alanyl tRNA synthetase, SAD;;Translation protein, beta-barrel domain;;Alpha/Beta hydrolase fold;;Threonyl/alanyl tRNA synthetase, class II-like, putative editing domain;;;Carboxylesterase and related proteins;;	False
OG0021910						1.59928	1.59928		;F-box domain;;F-box domain;;;	False
OG0007457	0	0		0		1.59771	1.59771		;Opioid growth factor receptor (OGFr) conserved domain;;;	False
OG0007289	0				0	1.59703	1.59703		;FAD linked oxidase, N-terminal;;Berberine/berberine-like;;FAD-binding, type 2;;;	False
OG0001652	1.02476	0	0	0.572182	0	0	1.59694		Ceramidase.;;;Neutral/alkaline nonlysosomal ceramidase;;;Ceramidases;;	False
OG0002580	0	0	0	0	0	1.59313	1.59313		;WD40 repeat;;Steroid receptor RNA activator-protein/coat protein complex II, Sec31;;\N;;WD40 repeat;;WD40-repeat-containing domain;;WD40 repeat;;WD40-repeat-containing domain;;;Vesicle coat complex COPII, subunit SEC31;;	False
OG0009592		0		1.59262		0	1.59262		;;	False
OG0003897	0	0	0	1.59063	0	0	1.59063		;Heavy metal-associated domain, HMA;;Heavy-metal-associated, conserved site;;Heavy metal-associated domain, HMA;;Heavy metal-associated domain, HMA;;;Copper chaperone;;	False
OG0006621	2.03791		0	-0.447898	0		1.59002		;;	False
OG0007443	1.58782		0	0			1.58782		;;	False
OG0003414	0	0	0	1.58637	0	0	1.58637		;\N;;Cell division protein Cdc6/18;;P-loop containing nucleoside triphosphate hydrolase;;;Pre-initiation complex, subunit CDC6, AAA superfamily ATPase;;Pre-initiation complex, subunit CDC6, AAA superfamily ATPase;;	False
OG0006732	0	0	0	1.58388	0	0	1.58388		;;	False
OG0000362	0.440183	0	0	0.833063	0	0.310578	1.58382		;Histone core;;Histone H3/CENP-A;;Histone H3/CENP-A;;Histone H3/CENP-A;;Histone H3/CENP-A;;Histone-fold;;;Histones H3 and H4;;	False
OG0006100	0	0	0	0	0	1.58259	1.58259		;;Uncharacterized conserved membrane protein;;	False
OG0002855	1.58237	0	0	0	0	0	1.58237		;Zinc finger, C2H2-type;;Zinc finger, C2H2-like;;Zinc finger, C2H2-type;;Zinc finger, C2H2-type;;;FOG: Zn-finger;;	False
OG0002486	0	0		1.58025	0	0	1.58025		;Zinc finger, C2H2;;Amidase;;Transcription factor domain, fungi;;Zinc finger, C2H2;;Zinc finger, C2H2;;Zinc finger, C2H2-like;;\N;;Amidase signature domain;;;Amidases;;	False
OG0001228	0.60879	0		0.97123	0	0	1.58002		;GNAT domain;;GNAT domain;;Acyl-CoA N-acyltransferase;;;	False
OG0001467	0	0	0	1.57872	0	0	1.57872		;\N;;;	False
OG0010043	0	0		0		1.57861	1.57861		;BTB/POZ;;BTB/POZ-like;;BTB/POZ-like;;BTB/POZ fold;;;	False
OG0003630	0	0	0	1.57805	0	0	1.57805		;Aminotransferase class-III;;Pyridoxal phosphate-dependent transferase;;;Acetylornithine aminotransferase;;	False
OG0006120	0	0	0	0	0	1.57463	1.57463		;;	False
OG0006442	0	0	0	0	0	1.5731	1.5731		;;	False
OG0002615	0	0	0	2.15012	0	-0.577758	1.57237		;Endonuclease/exonuclease/phosphatase;;Nrap protein;;Uncharacterised protein family UPF0248;;Poly(A) polymerase, central domain;;\N;;Endonuclease/exonuclease/phosphatase;;\N;;\N;;;Poly(A) polymerase and related nucleotidyltransferases;;	False
OG0001387	0	0	0	0.941649	0	0.629845	1.57149		;Alkyl hydroperoxide reductase/ Thiol specific antioxidant/ Mal allergen;;Thioredoxin-like fold;;;Alkyl hydroperoxide reductase, thiol specific antioxidant and related enzymes;;	False
OG0002912	0	0	0	0	0	1.5714	1.5714		Endopeptidases of unknown catalytic mechanism.;;;Peptidase A22B, signal peptide peptidase;;Peptidase A22, presenilin signal peptide;;;Uncharacterized conserved protein;;	False
OG0005792	0	0	0	0.733124	0	0.836588	1.56971		;Glycoside hydrolase, family 76;;Six-hairpin glycosidase-like;;;	False
OG0000984	0	0	0	1.56934	0	0	1.56934		;Poly(ADP-ribose) polymerase, catalytic domain;;HotDog domain;;\N;;;Predicted thioesterase;;	False
OG0003454	0	0	0	0	0	1.56933	1.56933		DNA-directed DNA polymerase.;;DNA-directed DNA polymerase.;;DNA-directed DNA polymerase.;;;DNA-directed DNA polymerase, family B;;DNA-directed DNA polymerase, family B, conserved region;;DNA-directed DNA polymerase, family B, exonuclease;;DNA-directed DNA polymerase, family B;;DNA-directed DNA polymerase, family B;;Polynucleotidyl transferase, Ribonuclease H fold;;;DNA polymerase zeta, catalytic …	False
OG0006643	0	0	0	0.86009	0	0.707227	1.56732		;;	False
OG0000363	0.590926	-0.846681	1.04181	-0.447746	0.962178	0.265676	1.56616		Lysyl aminopeptidase.;;;Protease-associated domain, PA;;Peptidase M28;;\N;;\N;;;Transferrin receptor and related proteins containing the protease-associated (PA) domain;;Transferrin receptor and related proteins containing the protease-associated (PA) domain;;Transferrin receptor and related proteins containing the protease-associated (PA) domain;;	False
OG0001880	0	0	1.96715	-0.404483	0	0	1.56266		;Cytochrome P450;;D-isomer specific 2-hydroxyacid dehydrogenase, NAD-binding domain;;D-isomer specific 2-hydroxyacid dehydrogenase, NAD-binding domain conserved site 1;;Cytochrome P450, conserved site;;Cytochrome P450;;\N;;\N;;;Cytochrome P450 CYP4/CYP19/CYP26 subfamilies;;Cytochrome P450 CYP4/CYP19/CYP26 subfamilies;;	False
OG0001367	0	0		1.559	0	0	1.559		;EthD domain;;Alpha/beta hydrolase fold-3;;Alpha/Beta hydrolase fold;;Dimeric alpha-beta barrel;;EthD domain;;;Arylacetamide deacetylase;;	False
OG0002531	0	0	0	0	0	1.55584	1.55584		;Ferric reductase transmembrane component-like domain;;FAD-binding 8;;Ferric reductase, NAD binding;;Ferredoxin reductase-type FAD-binding domain;;\N;;Riboflavin synthase-like beta-barrel;;;Ferric reductase, NADH/NADPH oxidase and related proteins;;Ferric reductase, NADH/NADPH oxidase and related proteins;;	False
OG0023250	1.55556						1.55556		;Coagulation factor 5/8 type, C-terminal;;Coagulation factor 5/8 type, C-terminal;;Galactose-binding like;;;	False
OG0000881	0.545671	-0.588735	0	1.59664	0	0	1.55358		;Major facilitator superfamily MFS-1;;MFS general substrate transporter;;DNA breaking-rejoining enzyme, catalytic core;;;Monocarboxylate transporter;;	False
OG0039463						1.55098	1.55098		;;	False
OG0009242			0	1.549	0		1.549		;;	False
OG0001993	0	0	0	0.901845	0	0.645074	1.54692		Mannosyl-oligosaccharide glucosidase.;;;Glycoside hydrolase, family 63;;Six-hairpin glycosidase-like;;;Glucosidase I;;	False
OG0003768	0	0	0	1.54112	0	0	1.54112		;Cytochrome c, class IA/ IB;;Cytochrome c, class IA/ IB;;Cytochrome c, class I;;Cytochrome c, monohaem;;Cytochrome c, monohaem;;;Cytochrome c;;	False
OG0020397				1.54066			1.54066		;;	False
OG0005104	0	0	0	0	0	1.5361	1.5361		;Modifier of rudimentary, Modr;;Modifier of rudimentary, Modr;;\N;;;Uncharacterized conserved protein;;	False
OG0014043		0				1.53556	1.53556		;;	False
OG0007745	0	0	0			1.53534	1.53534		;WD40 repeat;;;mRNA cleavage factor I subunit/CPSF subunit;;	False
OG0000619	0	0	0	1.23745	0	0.294544	1.532		;Conserved hypothetical protein CHP00103;;;Voltage-gated Ca2 channels, alpha1 subunits;;Voltage-gated Ca2 channels, alpha1 subunits;;	False
OG0025510				1.53183			1.53183		;;KEKE-like motif-containing transcription regulator (Rlr1)/suppressor of sin4;;	False
OG0005775	0	0	0	0	0	1.5317	1.5317		;Septin-type guanine nucleotide-binding (G) domain;;Septin-type guanine nucleotide-binding (G) domain;;P-loop containing nucleoside triphosphate hydrolase;;;Septins (P-loop GTPases);;	False
OG0004431	0	0	0	0	0	1.52997	1.52997		;\N;;Chromatin assembly factor 1 subunit A;;;Putative growth response protein;;	False
OG0002442	0	0	0	0.554871	0	0.974644	1.52951		;Cytochrome P450, E-class, group I;;Cytochrome P450;;Cytochrome P450;;Cytochrome P450;;;Cytochrome P450 CYP2 subfamily;;	False
OG0003904	1.52297	0	0	0	0	0	1.52297		;Sec62/63 complex, subunit Sec66;;;Preprotein translocase subunit Sec66;;	False
OG0000444	-0.482771	0	1.49957	-0.483612	0	0.989368	1.52255		;GPR1/FUN34/yaaH;;GPR1/FUN34/yaaH;;;	False
OG0001593	0	0.815195	0	0	0	0.704633	1.51983		1,3-beta-glucan synthase.;;;Aminotransferase, class I/classII;;Glycosyl transferase, family 48;;1,3-beta-glucan synthase subunit FKS1-like, domain-1;;Pyridoxal phosphate-dependent transferase;;;1,3-beta-glucan synthase/callose synthase catalytic subunit;;	False
OG0003811	0	0	0	0	0	1.51944	1.51944		;DNA mismatch repair protein, C-terminal;;\N;;DNA mismatch repair, conserved site;;Ribosomal protein S5 domain 2-type fold;;Histidine kinase-like ATPase, C-terminal domain;;DNA mismatch repair protein family;;;DNA mismatch repair protein - MLH1 family;;	False
OG0000651	0	0	0	1.51786	0	0	1.51786		;CoA-transferase family III;;Secretory pathway Sec39;;CoA-transferase family III;;;Predicted L-carnitine dehydratase/alpha-methylacyl-CoA racemase;;	False
OG0009864	0	0			0	1.5177	1.5177		Lysophospholipase.;;;Phospholipase/carboxylesterase;;;Lysophospholipase;;	False
OG0006736	0	0.272905	0	0	0	1.24097	1.51388		;;tRNA and rRNA cytosine-C5-methylase (nucleolar protein NOL1/NOP2);;	False
OG0018105				1.51306			1.51306		;;Drebrins and related actin binding proteins;;	False
OG0004126	0	0	0	0.690524	0	0.821932	1.51246		;Crotonase, core;;Alcohol dehydrogenase GroES-like;;Alcohol dehydrogenase, zinc-containing, conserved site;;Crotonase, core;;GroES-like;;;Enoyl-CoA hydratase;;	False
OG0000445	0.972809	0	0	-0.246079	0	0.784828	1.51156		;EF-hand domain pair;;EF-Hand 1, calcium-binding site;;EF-hand domain;;EF-hand domain;;\N;;;Calmodulin and related proteins (EF-Hand superfamily);;	False
OG0004534	0	0	0	0	0	1.51028	1.51028		;Centromere protein Mis12;;;	False
OG0003315	0	0	0	0	0	1.50936	1.50936		;Per1-like;;;Predicted membrane protein;;	False
OG0006347	0	0	0	1.50931	0	0	1.50931		;;Uncharacterized conserved coiled-coil protein;;	False
OG0006553	0	0		0	0	1.50859	1.50859		;Major facilitator superfamily;;Major facilitator superfamily domain;;Major facilitator superfamily domain;;;Synaptic vesicle transporter SVOP and related transporters (major facilitator superfamily);;	False
OG0004303	0	0	0	0.766599	0	0.740595	1.50719		;Peptidase M48;;Taxilin family;;;Metalloprotease;;	False
OG0013108		1.5063					1.5063		;;	False
OG0001741	0	0	0	1.50389	0	0	1.50389		;Chloride channel, voltage gated;;Aminotransferase, class IV;;Chloride channel, voltage gated;;Aminotransferase, class IV, conserved site;;CBS domain;;High mobility group box domain;;High mobility group box domain;;\N;;Aminotransferase, class IV;;Chloride channel, core;;Branched-chain amino acid aminotransferase II;;;Branched chain aminotransferase BCAT1, pyridoxal phosphate enzymes type IV super…	False
OG0010488	1.50351						1.50351		;\N;;\N;;\N;;P-loop containing nucleoside triphosphate hydrolase;;;	False
OG0005617	0	2.5672	0	0	0	-1.06482	1.50237		;;	False
OG0003649	0	0	0	0	0	1.49914	1.49914		;DNA-binding HORMA;;DNA-binding HORMA;;DNA-binding HORMA;;;Spindle assembly checkpoint protein;;Spindle assembly checkpoint protein;;	False
OG0008392	0			1.4976			1.4976		;\N;;;	False
OG0003280	0	0	0	1.49726	0	0	1.49726		;CMP/dCMP deaminase, zinc-binding;;Dephospho-CoA kinase;;APOBEC/CMP deaminase, zinc-binding;;Cytidine deaminase-like;;;Deoxycytidylate deaminase;;	False
OG0005007	0	0	0	0.616022	0	0.880748	1.49677		;Thioredoxin-like fold;;;VAMP-associated protein involved in inositol metabolism;;	False
OG0009045				1.49631			1.49631		;Protein of unknown function DUF924;;\N;;;	False
OG0007066	1.4725	-1.64464		0.625789	0	1.04075	1.4944		;;Thioredoxin;;	False
OG0001710	0	0	0	0	0	1.49317	1.49317		Guanylate kinase.;;;Guanylate kinase/L-type calcium channel beta subunit;;Guanylate kinase-like;;Guanylate kinase/L-type calcium channel beta subunit;;P-loop containing nucleoside triphosphate hydrolase;;Guanylate kinase;;;Guanylate kinase;;	False
OG0008877			1.49223				1.49223		;;	False
OG0001802	0	0	0	0	0	1.4896	1.4896		Protein-tyrosine-phosphatase.;;;Rhodanese-like domain;;M-phase inducer phosphatase;;Rhodanese-like domain;;Rhodanese-like domain;;Rhodanese-like domain;;;M-phase inducer phosphatase;;	False
OG0000777	1.22106	0	-0.900505	0.703148	0	0.465719	1.48942		;Domain of unknown function DUF1793;;P-loop containing nucleoside triphosphate hydrolase;;;	False
OG0003850	0	0	0	0	0	1.48885	1.48885		;Ku70/Ku80 beta-barrel domain;;Ku70/Ku80, N-terminal alpha/beta;;Ku, C-terminal;;von Willebrand factor, type A;;Ku70/Ku80 beta-barrel domain;;SPOC like C-terminal domain;;Ku, C-terminal;;von Willebrand factor, type A;;;DNA-binding subunit of a DNA-dependent protein kinase (Ku80 autoantigen);;	False
OG0000259	0	0.874673	0.359151	0	0	0.254586	1.48841		;Protein kinase domain;;Protein kinase, ATP binding site;;Serine/threonine-protein kinase, active site;;Protein kinase domain;;Serine/threonine/dual specificity protein kinase, catalytic domain;;Protein kinase-like domain;;;Casein kinase (serine/threonine/tyrosine protein kinase);;	False
OG0005341	0	0	0	1.48605	0	0	1.48605		;Protein kinase domain;;Protein kinase domain;;Protein kinase-like domain;;;ACK and related non-receptor tyrosine kinases;;	False
OG0000026	0.500556	-0.104388	0.559442	0.424345	0	0.104093	1.48405		;General substrate transporter;;FAD linked oxidase, N-terminal;;Heterokaryon incompatibility;;Sugar transporter, conserved site;;Major facilitator superfamily domain;;FAD-binding, type 2;;Major facilitator superfamily domain;;FAD-binding, type 2;;Sugar/inositol transporter;;;Predicted transporter (major facilitator superfamily);;	False
OG0007447	0		0	1.48371			1.48371		;;	False
OG0001430	0	0	0	0.800823	0	0.682096	1.48292		;Short-chain dehydrogenase/reductase SDR;;Glucose/ribitol dehydrogenase;;Short-chain dehydrogenase/reductase SDR;;Short-chain dehydrogenase/reductase SDR;;;Predicted dehydrogenase;;	False
OG0005100		0	0	0	0	1.48095	1.48095		;Transcriptional coactivator p15;;;Transcriptional coactivator;;	False
OG0000066	-0.157474	-0.0920296	0	0.963845	0.603294	0.162408	1.48004		;GNAT domain;;Galactose-binding domain-like;;Acyl-CoA N-acyltransferase;;;	False
OG0000759	0	0	0	0	0	1.47982	1.47982		;Oligopeptide transporter, OPT superfamily;;Oligopeptide transporter, OPT superfamily;;;Sexual differentiation process protein ISP4;;	False
OG0000653	0	0	0	0.500988	0	0.976086	1.47707		;Copper fist DNA-binding;;Copper fist DNA-binding;;Copper fist DNA-binding;;Copper fist DNA-binding;;Copper fist DNA-binding;;Copper fist DNA-binding;;Copper fist DNA-binding;;;Uncharacterized conserved protein;;	False
OG0004150	0	0.783734	0	0	0	0.69116	1.47489		;\N;;NADH-quinone oxidoreductase subunit E-like;;NADH-quinone oxidoreductase subunit E-like;;Thioredoxin-like fold;;NADH-quinone oxidoreductase subunit E-like;;;NADH:ubiquinone oxidoreductase, NDUFV2/24 kD subunit;;	False
OG0011185		0				1.47474	1.47474		;;	False
OG0003822	1.47164	0	0	0	0	0	1.47164		Exodeoxyribonuclease III.;;;Rad9/Ddc1;;Rad9;;\N;;;Checkpoint 9-1-1 complex, RAD9 component;;Checkpoint 9-1-1 complex, RAD9 component;;	False
OG0006076	0	0	0	1.46781	0	0	1.46781		;;	False
OG0001293		0	0	0.986983	0	0.478444	1.46543		;Heat shock protein DnaJ, cysteine-rich domain;;Chaperone DnaJ, C-terminal;;\N;;Heat shock protein DnaJ, cysteine-rich domain;;HSP40/DnaJ peptide-binding;;\N;;Heat shock protein DnaJ, cysteine-rich domain;;;Molecular chaperone (DnaJ superfamily);;	False
OG0003600	0	0	1.46398	0	0	0	1.46398		;Fatty acid desaturase subdomain;;Fatty acid desaturase;;Sphingolipid delta-4 desaturase;;Peptidase M, neutral zinc metallopeptidases, zinc-binding site;;;Fatty acid desaturase;;	False
OG0007321	0	0		3.23274	0	-1.76895	1.46379		Glucan 1,4-alpha-glucosidase.;;;N/apple PAN;;Cytochrome c heme-binding site;;;Chitinase;;	False
OG0013273		1.46345				0	1.46345		;;	False
OG0007946	0		0			1.46269	1.46269		;;	False
OG0004505	0	0	0	0	0	1.46161	1.46161		;Zinc finger, MIZ-type;;;Protein involved in DNA repair;;	False
OG0005824	1.46083	0	0	0		0	1.46083		;Cytochrome P450;;Cytochrome P450, E-class, group I;;Cytochrome P450;;Alcohol dehydrogenase, zinc-binding;;Alcohol dehydrogenase GroES-like;;Cytochrome P450;;Cytochrome P450;;GroES-like;;NAD(P)-binding;;;Cytochrome P450 CYP4/CYP19/CYP26 subfamilies;;Cytochrome P450 CYP4/CYP19/CYP26 subfamilies;;	False
OG0004370	0	0	0	0	0	1.46049	1.46049		;MCM;;MCM;;MCM protein 3;;MCM;;Pentatricopeptide repeat;;MCM;;AAA ATPase, core;;Pentatricopeptide repeat;;MCM;;Sugar transporter, conserved site;;MCM;;Nucleic acid-binding, OB-fold-like;;;DNA replication licensing factor, MCM3 component;;	False
OG0001643	0	0	0	1.45801		0	1.45801		;;	True
OG0010685		0				1.45598	1.45598		;;	False
OG0000471	0	0	1.45439	0	0	0	1.45439		;Peptidase M20;;Peptidase M20, dimerisation;;Peptidase M20D, amidohydrolase;;Peptidase M20, dimerisation;;;	False
OG0002085	0	0	0	0.720686	0	0.732717	1.4534		;\N;;HotDog domain;;;Acyl-CoA thioesterase;;	False
OG0007348			1.45063				1.45063		;;	False
OG0005229	0	0	0	1.45043	0	0	1.45043		Ubiquitin--protein ligase.;;;Ubiquitin-conjugating enzyme, E2;;Ubiquitin-conjugating enzyme, E2;;Ubiquitin-conjugating enzyme, E2;;Ubiquitin-conjugating enzyme, E2;;Ubiquitin-conjugating enzyme, E2;;Ubiquitin-conjugating enzyme/RWD-like;;;Ubiquitin-protein ligase;;	False
OG0003380	0	0	0	0	0	1.44314	1.44314		;MCM;;MCM;;MCM protein 4;;MCM;;Protein of unknown function DUF202;;SPX, N-terminal;;MCM;;MCM;;MCM;;Nucleic acid-binding, OB-fold-like;;;DNA replication licensing factor, MCM4 component;;	False
OG0000064	0	-0.0707022	2.08062	0.00994007	0	-0.579354	1.4405		;General substrate transporter;;DnaJ domain;;Sugar/inositol transporter;;Sugar transporter, conserved site;;Sugar transporter, conserved site;;DnaJ domain;;Major facilitator superfamily domain;;Major facilitator superfamily domain;;DnaJ domain;;Glycoside hydrolase superfamily;;Sugar/inositol transporter;;;Predicted transporter (major facilitator superfamily);;	False
OG0003888	0	0	0	1.43926	0	0	1.43926		;JAB1/MPN/MOV34 metalloenzyme domain;;Peroxisome membrane protein, Pex16;;Rpn11/EIF3F C-terminal domain;;JAB1/MPN/MOV34 metalloenzyme domain;;;26S proteasome regulatory complex, subunit RPN8/PSMD7;;	False
OG0001153	0		0	1.43826	0		1.43826		;Zinc finger, C2H2-type;;Zinc finger, C2H2-like;;Conserved hypothetical protein CHP02231;;Zinc finger, C2H2-type;;Zinc finger, C2H2-type;;;FOG: Zn-finger;;	False
OG0002653	0	0	0	0.832288	0	0.602574	1.43486		;RNA recognition motif domain;;RNA-binding domain, putative;;\N;;RNA recognition motif domain;;RNA recognition motif domain;;\N;;;FOG: RRM domain;;	False
OG0005815	0	0	0	0	0	1.43421	1.43421		;;	False
OG0002042	-1.09476	0.837264	0	1.69074	0	0	1.43324		Amidase.;;Amidase.;;Amidase.;;Amidase.;;Amidase.;;Amidase.;;;Alcohol dehydrogenase, C-terminal;;Amidase;;Alcohol dehydrogenase GroES-like;;Alcohol dehydrogenase, zinc-type, conserved site;;Polyketide synthase, enoylreductase domain;;GroES (chaperonin 10)-like;;\N;;Amidase signature domain;;;Amidases;;Amidases;;Amidases;;	False
OG0005096	0	0	0	0	0	1.43274	1.43274		1,3-beta-glucan synthase.;;;Cell wall assembly and cell proliferation coordinating protein, KNR4 type;;;	False
OG0000723	0.74422	0	-0.996407	1.68458	0	0	1.43239		;Glycoside hydrolase, family 16;;Alanine racemase, N-terminal;;Concanavalin A-like lectin/glucanase domain;;PLP-binding barrel;;;	False
OG0023619				1.43222			1.43222		;Small GTPase superfamily;;Small GTPase superfamily;;\N;;Small GTPase superfamily, Ras type;;Small GTPase superfamily, Rho type;;Small GTPase superfamily, Rab type;;P-loop containing nucleoside triphosphate hydrolase;;Small GTP-binding protein domain;;;Ras-related small GTPase, Rho type;;	False
OG0009353		0		1.43067		0	1.43067		;\N;;P-loop containing nucleoside triphosphate hydrolase;;Alpha/Beta hydrolase fold;;;	False
OG0001285	0	0	0	1.43036	0	0	1.43036		;Mitochondrial carrier protein;;Mitochondrial substrate carrier;;Mitochondrial substrate carrier;;Mitochondrial substrate carrier;;;Mitochondrial phosphate carrier protein;;	False
OG0005318	0	0	0	0	0	1.42998	1.42998		Carboxymethylenebutenolidase.;;;Dienelactone hydrolase;;;	False
OG0006267		0		1.42957	0	0	1.42957		;DNA repair protein (XPGC)/yeast Rad;;;	False
OG0006239	1.42712	0		0	0	0	1.42712		;Galactose oxidase/kelch, beta-propeller;;;Histone acetyltransferase (MYST family);;	False
OG0005266	0	0	0	0	0	1.42533	1.42533		;Guanylate kinase/L-type calcium channel beta subunit;;THO complex, subunit THOC1;;Guanylate kinase-like;;Guanylate kinase/L-type calcium channel beta subunit;;P-loop containing nucleoside triphosphate hydrolase;;;Nuclear matrix protein;;	False
OG0012432		0			0	1.42436	1.42436		;;	False
OG0002019	0	0	0	1.42312	0	0	1.42312		;Homeobox domain;;SANT/Myb domain;;HTH CenpB-type DNA-binding domain;;Zinc finger, C2H2;;Homeobox domain;;HTH CenpB-type DNA-binding domain;;Myb domain;;Zinc finger, C2H2-like;;Homeobox domain;;HTH CenpB-type DNA-binding domain;;SANT/Myb domain;;Homeodomain-like;;;	False
OG0000467	0.87777	0	0	0.544222	0	0	1.42199		;Cytochrome P450;;NADH:flavin oxidoreductase/NADH oxidase, N-terminal;;Cytochrome P450, conserved site;;Cytochrome P450;;\N;;;NADH:flavin oxidoreductase/12-oxophytodienoate reductase;;NADH:flavin oxidoreductase/12-oxophytodienoate reductase;;	False
OG0004861	0	0	0	1.42148	0	0	1.42148		;Cellular retinaldehyde-binding/triple function, C-terminal;;Cellular retinaldehyde-binding/triple function, C-terminal;;Cellular retinaldehyde-binding/triple function, C-terminal;;Phosphatidylinositol transfer protein-like, N-terminal;;Cellular retinaldehyde-binding/triple function, C-terminal;;;Phosphatidylinositol transfer protein SEC14 and related proteins;;	False
OG0000716	0	0	0	0.344208	0	1.07194	1.41615		;;	False
OG0009042		1.4142				0	1.4142		;;Uncharacterized conserved protein;;	False
OG0010957		0				1.41287	1.41287		;;	False
OG0003608	0	0	0	1.41157	0	0	1.41157		;CAS/CSE, C-terminal;;Importin-beta, N-terminal domain;;Exportin/Importin, Cse1-like;;Importin-beta, N-terminal domain;;Importin-beta, N-terminal domain;;Armadillo-type fold;;;Nuclear export receptor CSE1/CAS (importin beta superfamily);;Nuclear export receptor CSE1/CAS (importin beta superfamily);;	False
OG0009141			1.41014				1.41014		;;	False
OG0003171	0	0	0	0	0	1.40563	1.40563		Glucan 1,3-alpha-glucosidase.;;;Glycoside hydrolase family 31;;Glycoside hydrolase family 31, N-terminal domain;;Glycosyl hydrolases family 31, active site;;\N;;Glycoside hydrolase superfamily;;Galactose mutarotase-like domain;;;Glucosidase II catalytic (alpha) subunit and related enzymes, glycosyl hydrolase family 31;;Glucosidase II catalytic (alpha) subunit and related enzymes, glycosyl hydrola…	False
OG0008873		0		1.40561	0	0	1.40561		;Short-chain dehydrogenase/reductase SDR;;Beta-lactamase-like;;Glucose/ribitol dehydrogenase;;Short-chain dehydrogenase/reductase, conserved site;;Beta-lactamase-like;;\N;;Beta-lactamase-like;;;Mitochondrial/plastidial beta-ketoacyl-ACP reductase;;	False
OG0007827		0	0	0	0	1.40373	1.40373		;;	False
OG0001431	0	0	0	1.40357	0	0	1.40357		;Zn(2)-C6 fungal-type DNA-binding domain;;Zn(2)-C6 fungal-type DNA-binding domain;;Zn(2)-C6 fungal-type DNA-binding domain;;Zn(2)-C6 fungal-type DNA-binding domain;;Zn(2)-C6 fungal-type DNA-binding domain;;;	False
OG0008792	-1.28834		2.69063				1.40229		;;	False
OG0012324		0				1.40191	1.40191		;;	False
OG0007685	2.04561		0	-0.643788			1.40182		Glucan 1,4-alpha-glucosidase.;;;;von Willebrand factor and related coagulation proteins;;von Willebrand factor and related coagulation proteins;;	False
OG0012022		0				1.40171	1.40171		;;	False
OG0012620				1.39983			1.39983		;Fatty acid desaturase, type 1;;;	False
OG0005817	0	0	0	2.28678	0	-0.887025	1.39976		;;Endocytic adaptor protein intersectin;;Endocytic adaptor protein intersectin;;	False
OG0004694	0	0	0	0	0	1.39889	1.39889		ATP phosphoribosyltransferase.;;;ATP phosphoribosyltransferase, catalytic domain;;Histidine biosynthesis HisG, C-terminal;;ATP phosphoribosyltransferase, conserved site;;\N;;Nitrogen regulatory PII-like, alpha/beta;;ATP phosphoribosyltransferase, catalytic domain;;Histidine biosynthesis HisG, C-terminal;;;ATP phosphoribosyltransferase;;	False
OG0001620	0	0	0	0	0	1.39772	1.39772		Adenosinetriphosphatase.;;;Zinc finger, RING-type;;SNF2-related;;DNA/RNA helicase, C-terminal;;GCN5-related N-acetyltransferase;;Zinc finger, RING-type;;DEAD-like helicase, N-terminal;;DNA/RNA helicase, C-terminal;;Zinc finger, RING-type;;GCN5-related N-acetyltransferase;;Helicase, superfamily 1 and 2, ATP-binding;;DNA/RNA helicase, C-terminal;;Zinc finger, RING-type;;Acyl-CoA N-acyltransferase;;…	False
OG0001789	0	0	0	0	0	1.3954	1.3954		;Kinetochore-associated protein Dsn1/Mis13;;;	False
OG0007358	0	0	0		0	1.39477	1.39477		;G-protein gamma-like domain;;;	False
OG0004156	0	0	0	1.3918	0	0	1.3918		;;FOG: Low-complexity;;	False
OG0004012	0	0	0	0	0	1.38977	1.38977		;WD40 repeat;;WD40 repeat;;WD40-repeat-containing domain;;WD40 repeat;;WD40-repeat-containing domain;;;Chromatin assembly complex 1 subunit B/CAC2 (contains WD40 repeats);;Chromatin assembly complex 1 subunit B/CAC2 (contains WD40 repeats);;	False
OG0002554	0.248847	0	0	1.14086	0	0	1.3897		;Fungal transcriptional regulatory protein, N-terminal;;Fungal transcriptional regulatory protein, N-terminal;;;	False
OG0000231	0	0	0	0.376121	0	1.01344	1.38956		;Small GTPase superfamily, ARF/SAR type;;SGF29 tudor-like domain;;Small GTPase superfamily, ARF type;;SGF29 tudor-like domain;;Small GTPase superfamily, Rab type;;Small GTPase superfamily, ARF type;;Small GTPase superfamily, SAR1-type;;P-loop containing nucleoside triphosphate hydrolase;;Small GTP-binding protein domain;;;GTP-binding ADP-ribosylation factor Arf6 (dArf3);;	False
OG0029527	0			1.38766			1.38766		;Basic helix-loop-helix dimerisation region bHLH;;Basic helix-loop-helix dimerisation region bHLH;;Helix-loop-helix DNA-binding;;;	False
OG0005950	0	0	0	0	0	1.3876	1.3876		;;	False
OG0004532	0	0	0	0		1.38691	1.38691		;Ribosomal protein/NADH dehydrogenase domain;;Ribosomal protein/NADH dehydrogenase domain;;Thioredoxin-like fold;;;NADH:ubiquinone oxidoreductase NDUFA2/B8 subunit;;	False
OG0000946	0	0.89635	0	-0.231213	0	0.721145	1.38628		;\N;;;	False
OG0007982	1.3858		0				1.3858		;;	False
OG0011606				1.38578			1.38578		Folylpolyglutamate synthase.;;;Heterokaryon incompatibility;;;	False
OG0001677	0	0	0	0.600489	0	0.784548	1.38504		;Protein of unknown function DUF3807;;;	False
OG0004033	1.38209			0			1.38209		;;von Willebrand factor and related coagulation proteins;;von Willebrand factor and related coagulation proteins;;	False
OG0012950		0				1.38001	1.38001		;;	False
OG0008548	1.37895	0			0	0	1.37895		;Protein of unknown function DUF250;;;GDP-fucose transporter;;GDP-fucose transporter;;GDP-fucose transporter;;	False
OG0000578	0	0.581457	0	0	0	0.79734	1.3788		;Xanthine/uracil/vitamin C permease;;Peptidase C12, ubiquitin carboxyl-terminal hydrolase;;Peptidase C12, ubiquitin carboxyl-terminal hydrolase;;\N;;;Ubiquitin C-terminal hydrolase;;	False
OG0005151	0	0	0	0	0	1.37832	1.37832		Glucan 1,4-alpha-glucosidase.;;;HMG-I and HMG-Y, DNA-binding;;HMG-I and HMG-Y, DNA-binding;;HMG-I and HMG-Y, DNA-binding;;HMG-I and HMG-Y, DNA-binding;;NUDIX;;;FOG: Immunoglobin and related proteins;;FOG: Immunoglobin and related proteins;;	False
OG0002295	0	0	0	1.3774	0	0	1.3774		;Alanine dehydrogenase/PNT, C-terminal;;Alanine dehydrogenase/PNT, N-terminal;;NAD(P)-binding;;;Lysine-ketoglutarate reductase/saccharopine dehydrogenase;;	False
OG0000011	0.441095	0.367465	0.262514	0.497668	-0.181507	-0.0107052	1.37653		;Histidine acid phosphatase;;Major facilitator superfamily MFS-1;;Major facilitator superfamily;;Histidine acid phosphatase;;MFS general substrate transporter;;;Permease of the major facilitator superfamily;;	False
OG0004768	0	0	0	1.37627	0	0	1.37627		;Acyl-CoA-binding protein, ACBP;;Acyl-CoA-binding protein, ACBP;;Ankyrin;;Ankyrin;;Acyl-CoA-binding protein, ACBP;;Ankyrin;;Ankyrin;;Ankyrin;;Acyl-CoA-binding protein, ACBP;;Acyl-CoA-binding protein, ACBP;;Ankyrin;;;Acyl-CoA-binding protein;;	False
OG0005587		0	1.37519		0		1.37519		Alpha-1,3-glucan synthase.;;;Glycosyl hydrolase, family 13, catalytic region;;Glycosyl transferase, group 1;;Starch synthase catalytic region;;Glycosyl hydrolase, family 13, subfamily, catalytic region;;Glycoside hydrolase, catalytic core;;;Alpha-amylase;;	False
OG0002809	0	0	0	0	0	1.37416	1.37416		;Heat shock protein DnaJ, N-terminal;;Heat shock protein DnaJ, N-terminal;;Heat shock protein DnaJ, N-terminal;;Heat shock protein DnaJ, N-terminal;;;Molecular chaperone (DnaJ superfamily);;	False
OG0000168	0	0	-0.0369945	-0.102735	0	1.50955	1.36982		Mannan endo-1,6-beta-mannosidase.;;;Glycoside hydrolase, family 76;;Mannan endo-1,6-alpha-mannosidase;;Six-hairpin glycosidase-like;;;	False
OG0005832	0	0	0	0.728613	0	0.640619	1.36923		;;FOG: Leucine rich repeat;;	False
OG0002903	0	0	0	0	0	1.36733	1.36733		;DNA polymerase subunit Cdc27;;;	False
OG0012756				1.36332			1.36332		;Ankyrin repeat-containing domain;;Ankyrin repeat;;Ankyrin repeat-containing domain;;Ankyrin repeat;;Ankyrin repeat-containing domain;;;Ankyrin;;	False
OG0010227		0				1.35997	1.35997		;;Projectin/twitchin and related proteins;;	False
OG0002087	0	0	0	0	0	1.35943	1.35943		;Short-chain dehydrogenase/reductase SDR;;Zn(2)-C6 fungal-type DNA-binding domain;;Protein of unknown function DUF3468;;Zn(2)-C6 fungal-type DNA-binding domain;;Zn(2)-C6 fungal-type DNA-binding domain;;Zn(2)-C6 fungal-type DNA-binding domain;;\N;;Zn(2)-C6 fungal-type DNA-binding domain;;;Mitochondrial/plastidial beta-ketoacyl-ACP reductase;;	False
OG0006302	0	0	0	0	0	1.35943	1.35943		;;Nucleolar GTPase/ATPase p130;;	False
OG0004910		0	0	1.35942	0		1.35942		;DNA replication factor Dna2;;;DNA replication helicase;;	False
OG0012096				1.35902			1.35902		;;	False
OG0007552	0		0	1.35877			1.35877		;;	False
OG0000531	0	0	0	1.35801	0	0	1.35801		;Alcohol dehydrogenase, C-terminal;;Aminotransferase, class IV;;YCII-related;;Alcohol acetyltransferase;;Aminotransferase, class IV, conserved site;;Polyketide synthase, enoylreductase domain;;GroES (chaperonin 10)-like;;\N;;Dimeric alpha-beta barrel;;Aminotransferase, class IV;;;Branched chain aminotransferase BCAT1, pyridoxal phosphate enzymes type IV superfamily;;	False
OG0000680	0	1.30642	0	-0.287077	0	0.336661	1.35601		Histone acetyltransferase.;;;Fungal transcriptional regulatory protein, N-terminal;;;Splicing coactivator SRm160/300, subunit SRm300;;	False
OG0032804			1.35406				1.35406		;;	False
OG0005064	0	0	0	0	0	1.35349	1.35349		;Clathrin adaptor, sigma subunit/coatomer, zeta subunit;;Longin-like;;;Clathrin adaptor complex, small subunit;;	False
OG0019257				1.35291			1.35291		;Ankyrin repeat;;Ankyrin repeat;;Ankyrin repeat-containing domain;;Ankyrin repeat;;Ankyrin repeat-containing domain;;;Ankyrin;;	False
OG0002951	0	0	0	0.0503057	0	1.29964	1.34994		;Kinesin motor domain;;FAD linked oxidase, N-terminal;;Berberine/berberine-like;;Kinesin motor domain;;Kinesin motor domain, conserved site;;Kinesin motor domain;;FAD-binding, type 2;;Kinesin motor domain;;P-loop containing nucleoside triphosphate hydrolase;;FAD-binding, type 2;;;Kinesin (KAR3 subfamily);;	False
OG0003843	0	0	0	1.34775	0	0	1.34775		;GCN5-related N-acetyltransferase;;GCN5-related N-acetyltransferase;;Acyl-CoA N-acyltransferase;;;Acetyltransferase (GNAT) domain-containing protein;;	False
OG0009113	0	0	0	1.34741		0	1.34741		;;	False
OG0006047	0	0	0	1.34443	0	0	1.34443		;;Nucleolar GTPase/ATPase p130;;	False
OG0000508	0	1.34379	0	0	0	0	1.34379		Acting on ester bonds.;;;XPG N-terminal;;XPG-I domain;;XPG-I domain;;XPG N-terminal;;5'-3' exonuclease, C-terminal domain;;PIN domain-like;;;5'-3' exonuclease;;	False
OG0004434	0	0	0	1.34351	0	0	1.34351		Carnitine O-acetyltransferase.;;;Acyltransferase ChoActase/COT/CPT;;Acyltransferase ChoActase/COT/CPT;;;Carnitine O-acyltransferase CPT2/YAT1;;	False
OG0011997		1.34226				0	1.34226		;;	False
OG0012024		0				1.3395	1.3395		;;	False
OG0007921	0		0	1.33933			1.33933		Tocopherol O-methyltransferase.;;;Methyltransferase type 11;;Orn/DAP/Arg decarboxylase 2;;;SAM-dependent methyltransferases;;SAM-dependent methyltransferases;;	False
OG0004877	0	0	0	1.33905	0	0	1.33905		;\N;;\N;;;	False
OG0004393	0	0	0	1.33761	0	0	1.33761		;20S proteasome, A and B subunits;;Proteasome, beta-type subunit, conserved site;;;20S proteasome, regulatory subunit beta type PSMB3/PUP3;;	False
OG0010330				1.3369			1.3369		;Oxidoreductase, N-terminal;;\N;;\N;;;Dimeric dihydrodiol dehydrogenase;;Dimeric dihydrodiol dehydrogenase;;	False
OG0000215	0	-0.290574	0	1.4803	0	0.146647	1.33637		;;	False
OG0000236	2.39334	0		0.221541	0	-1.27853	1.33635		;Aldo/keto reductase;;Aldo/keto reductase;;Aldo/keto reductase;;Aldo/keto reductase;;;Voltage-gated shaker-like K channel, subunit beta/KCNAB;;	False
OG0006103	1.33483	0	0	0	0	0	1.33483		;;	False
OG0004331	0	0	0	0	0	1.33456	1.33456		;;Nucleolar GTPase/ATPase p130;;	False
OG0002757	0	-1.25043	0	2.13572		0.446549	1.33184		Metallocarboxypeptidases.;;;Peptidase M14, carboxypeptidase A;;\N;;Peptidase M14, carboxypeptidase A;;\N;;;Zinc carboxypeptidase;;	False
OG0013289		0				1.33021	1.33021		;Dimeric alpha-beta barrel;;;	False
OG0003973	0	0	0	1.33014	0	0	1.33014		;Isochorismatase hydrolase;;Isochorismatase hydrolase;;;Mitochondrial associated endoribonuclease MAR1 (isochorismatase superfamily);;	False
OG0000378	0	0	0	1.33005	0	0	1.33005		;Glycoside hydrolase, family 71;;Tetracycline resistance protein, TetB;;Glycoside hydrolase, family 71;;Major facilitator superfamily MFS-1;;Major facilitator superfamily;;MFS general substrate transporter;;;Predicted transporter (major facilitator superfamily);;	False
OG0002705	0	0	0	1.32944	0	0	1.32944		;GNAT domain;;GNAT domain;;Acyl-CoA N-acyltransferase;;;Acetyltransferase, (GNAT) family;;	False
OG0005780		-0.499844				1.82596	1.32612		Trypsin.;;;Peptidase S1;;Peptidase S1A, chymotrypsin-type;;Peptidase S1, trypsin family, active site;;Peptidase S1, trypsin family, active site;;Peptidase S1;;Peptidase S1;;Trypsin-like cysteine/serine peptidase domain;;;Trypsin;;	False
OG0000164	0.117377	0	0	0.718808	0	0.488888	1.32507		;Ras GTPase;;Ras;;Ras small GTPase, Ras type;;Ras small GTPase, Rho type;;Ras small GTPase, Rab type;;Small GTP-binding protein;;;Ras-related small GTPase, Rho type;;	False
OG0005094	0	0	0	1.32278	0	0	1.32278		RNA-3'-phosphate cyclase.;;;RNA 3'-terminal phosphate cyclase;;RNA 3'-terminal phosphate cyclase/enolpyruvate transferase, alpha/beta;;;RNA 3'-terminal phosphate cyclase;;	False
OG0002576	3.20557	0	0	0	0	-1.8834	1.32217		;Protein of unknown function DUF803;;;Uncharacterized conserved protein;;	False
OG0001003	0	0	0	1.32135	0	0	1.32135		;;	False
OG0006355	0		0	0	0	1.31825	1.31825		Shikimate O-hydroxycinnamoyltransferase.;;;Transferase;;;	False
OG0003097	0	0	0	0	0	1.31762	1.31762		;Surfeit locus 4-related;;Surfeit locus 4;;Surfeit locus 4;;;Putative cargo transport protein ERV29;;	False
OG0001054	0	0	2.0269	0.00726512	0	-0.716947	1.31722		L-iditol 2-dehydrogenase.;;;Alcohol dehydrogenase, zinc-binding;;ATPase, F0 complex, subunit G, mitochondrial;;Alcohol dehydrogenase GroES-like;;GroES-like;;NAD(P)-binding;;;Sorbitol dehydrogenase;;	False
OG0003390	0	0	0	-0.85231	0	2.1662	1.31389		;Peptide chain release factor class I/class II;;Peptide chain release factor;;Major facilitator superfamily;;Peptide chain release factor class I/class II;;Peptide chain release factor;;Major facilitator superfamily domain;;\N;;;Mitochondrial polypeptide chain release factor;;	False
OG0004377	0	0.736684	0	0.575815	0	0	1.3125		;GDP dissociation inhibitor;;GDP dissociation inhibitor;;Rab GDI protein;;\N;;;RAB proteins geranylgeranyltransferase component A (RAB escort protein);;	False
OG0005021	0	0	0	1.31224	0	0	1.31224		Glucan 1,4-alpha-glucosidase.;;;Autophagy protein Apg12;;SAM (and some other nucleotide) binding motif;;Orn/DAP/Arg decarboxylase 2;;Winged helix DNA-binding;;nan;;nan;;;Protein conjugation factor involved in autophagy;;	False
OG0008466		0	0	-2.03932		3.35068	1.31136		;;	False
OG0004518	0	0	0	0	0	1.30731	1.30731		Galactokinase.;;;GHMP kinase N-terminal domain;;GHMP kinase, C-terminal domain;;Galactokinase galactose-binding domain;;Galactokinase;;Galactokinase;;Mevalonate/galactokinase;;Galactokinase, conserved site;;GHMP kinase, ATP-binding, conserved site;;Ribosomal protein S5 domain 2-type fold;;GHMP kinase, C-terminal domain;;Galactokinase;;;Galactokinase;;	False
OG0005403	0	0				1.30727	1.30727		;Protein of unknown function DUF672;;;	False
OG0021801	0			1.3059			1.3059		;;	False
OG0004764	0	0	0	0	0	1.30539	1.30539		Endopeptidase Clp.;;;Clp protease proteolytic subunit /Translocation-enhancing protein TepA;;ClpP, active site;;ClpP, active site;;ClpP/crotonase-like domain;;;ATP-dependent Clp protease, proteolytic subunit;;	False
OG0007478	1.30481		0	0			1.30481		;;	False
OG0006305	0	0	0	0	0	1.30233	1.30233		;;	False
OG0001569				1.30108	0	0	1.30108		;Alpha/beta hydrolase fold-5;;Alpha/Beta hydrolase fold;;;	False
OG0000151	1.00958	0.418283	0.353496	-0.481874	0	0	1.29948		Demethylsterigmatocystin 6-O-methyltransferase.;;;O-methyltransferase, family 2;;O-methyltransferase COMT-type;;\N;;S-adenosyl-L-methionine-dependent methyltransferase;;;Hydroxyindole-O-methyltransferase and related SAM-dependent methyltransferases;;	False
OG0001489	0	0	0	1.29933	0	0	1.29933		;Restriction of telomere capping protein 4, C-terminal;;;	False
OG0000856	0	0	0	0.330048	0	0.968486	1.29853		;ABC transporter-like;;ABC transporter-like;;AAA ATPase, core;;ABC transporter-like;;ABC transporter-like;;;Lipid exporter ABCA1 and related proteins, ABC superfamily;;Lipid exporter ABCA1 and related proteins, ABC superfamily;;	False
OG0006593	0	0			0	1.29775	1.29775		;Glycoside hydrolase superfamily;;;	False
OG0003065	0	1.29547	0	0	0	0	1.29547		Alpha,alpha-trehalase.;;;Glycoside hydrolase, family 37;;Neutral trehalase Ca2 binding;;Glycoside hydrolase, family 37;;Glycoside hydrolase, family 37, conserved site;;Glycoside hydrolase, family 37, conserved site;;Six-hairpin glycosidase-like;;;Neutral trehalase;;	False
OG0002003	0	0	0	1.29521	0	0	1.29521		;;Predicted alpha/beta hydrolase BEM46;;	False
OG0014664	0			1.29482			1.29482		;Peptidase G1;;Concanavalin A-like lectin/glucanase domain;;;	False
OG0013988		1.29392					1.29392		;;	False
OG0002943	0	0	0	0	0	1.29388	1.29388		;NUDIX hydrolase domain;;BRCT domain;;BRCT domain;;NUDIX hydrolase domain;;BRCT domain;;BRCT domain;;NUDIX hydrolase domain-like;;;Nucleotide excision repair factor NEF2, RAD4/CUT5 component;;	False
OG0001661	0	0	0	0	0	1.29269	1.29269		;Fungal transcriptional regulatory protein, N-terminal;;Fungal transcriptional regulatory protein, N-terminal;;;	False
OG0012597		0				1.28946	1.28946		;;von Willebrand factor and related coagulation proteins;;von Willebrand factor and related coagulation proteins;;	False
OG0008542	1.28894			0			1.28894		;Acyl-CoA N-acyltransferase;;;	False
OG0005137	0	0	0	1.2885	0	0	1.2885		;Oligosaccharide biosynthesis protein Alg14-like;;;Predicted glycosyltransferase;;	False
OG0006315		0	0	0	0	1.28758	1.28758		;nan;;;	False
OG0008103	0			1.28721	0		1.28721		;Zn(2)-C6 fungal-type DNA-binding domain;;Transcription factor domain, fungi;;Zn(2)-C6 fungal-type DNA-binding domain;;Zn(2)-C6 fungal-type DNA-binding domain;;Zn(2)-C6 fungal-type DNA-binding domain;;Transcription factor domain, fungi;;Zn(2)-C6 fungal-type DNA-binding domain;;;	False
OG0001935	0	0	0	0.473775	0	0.812218	1.28599		;AAA ATPase, core;;BRCT;;DNA replication factor RFC1, C-terminal;;BRCT;;AAA ATPase, core;;BRCT;;DNA polymerase III clamp loader subunit, C-terminal;;BRCT;;;Replication factor C, subunit RFC1 (large subunit);;	False
OG0001215		0		0	0	1.28556	1.28556		;Pyridine nucleotide-disulphide oxidoreductase, NAD-binding region;;FAD-dependent pyridine nucleotide-disulphide oxidoreductase;;Sulphatase;;FAD dependent oxidoreductase;;Phosphatidic acid phosphatase type 2/haloperoxidase;;Alkaline-phosphatase-like, core domain;;;Flavin-containing monooxygenase;;	False
OG0011718		0				1.2838	1.2838		;Alpha/Beta hydrolase fold;;;	False
OG0003927	0	0	0	0	0	1.28315	1.28315		Dolichyl-phosphate-mannose--protein mannosyltransferase.;;;Glycosyl transferase, family 39;;MIR;;UAA transporter;;MIR motif;;UDP-galactose transporter;;MIR motif;;MIR;;;Dolichyl-phosphate-mannose:protein O-mannosyl transferase;;	False
OG0012589		0				1.28192	1.28192		;;	False
OG0034624				1.28131			1.28131		;;	False
OG0017105		0	1.28009				1.28009		Glucan 1,4-alpha-glucosidase.;;;;FOG: Low-complexity;;	False
OG0015462		0				1.27862	1.27862		;;	False
OG0005697	0	0	0	1.27724	0	0	1.27724		;Zinc finger, RING-type;;Zinc finger, RING-type;;Zinc finger, RING-type;;\N;;;FOG: Predicted E3 ubiquitin ligase;;	False
OG0001553	0	0		0	1.27534	0	1.27534	Uncharacterised family UPF0311	;Uncharacterised protein family UPF0311;;;	True
OG0008327			0	1.27505			1.27505		;AT hook, DNA-binding motif;;AT hook, DNA-binding motif;;;	False
OG0007308	0		0	1.2742			1.2742		;;	False
OG0022218						1.27406	1.27406		;;	False
OG0007311	0		0	1.27266			1.27266		;;	False
OG0001544	0	0	0	-0.869028	2.14078	0	1.27175		;Carboxylesterase, type B;;HAD-like domain;;Carboxylesterase type B, active site;;Lipase, GDXG, active site;;Alpha/Beta hydrolase fold;;HAD-like domain;;HAD hydrolase, subfamily IA;;;Carboxylesterase and related proteins;;	False
OG0002189	0	1.26876	0	0	0	0	1.26876		;Zinc finger, C2H2-type;;Zinc finger, C2H2-type;;;FOG: Zn-finger;;	False
OG0001131	1.26787	0	0	0	0	0	1.26787		;Lactate/malate dehydrogenase, N-terminal;;Renal dipeptidase family;;Lactate/malate dehydrogenase, C-terminal;;L-lactate/malate dehydrogenase;;L-lactate dehydrogenase, active site;;Renal dipeptidase family;;\N;;\N;;Lactate dehydrogenase/glycoside hydrolase, family 4, C-terminal;;L-lactate dehydrogenase;;;Renal dipeptidase;;	False
OG0002724	0	0	0	0	0	1.26422	1.26422		;Myc-type, basic helix-loop-helix (bHLH) domain;;Myc-type, basic helix-loop-helix (bHLH) domain;;Myc-type, basic helix-loop-helix (bHLH) domain;;AAA ATPase domain;;Myc-type, basic helix-loop-helix (bHLH) domain;;P-loop containing nucleoside triphosphate hydrolase;;;Upstream transcription factor 2/L-myc-2 protein;;	False
OG0001219	0	0	0	1.26407	0	0	1.26407		;Saccharopine dehydrogenase;;NAD(P)-binding;;;Uncharacterized membrane protein;;	False
OG0001197	0	0	0	0	0	1.26125	1.26125		;Urease accessory protein UreF;;Spindle-body formation-associated protein;;;	False
OG0005934	0	0	0	0	0	1.25849	1.25849		;;	False
OG0003839	0	0	0	1.25644	0	0	1.25644		;Endoplasmic reticulum vesicle transporter, C-terminal;;\N;;;COPII vesicle protein;;	False
OG0004035	0	0	0	0	0	1.2558	1.2558		;DNA mismatch repair protein MutS, C-terminal;;DNA mismatch repair protein MutS-like, N-terminal;;DNA mismatch repair protein MutS, connector domain;;DNA mismatch repair protein MutS, clamp;;DNA mismatch repair protein MutS, core;;\N;;DNA mismatch repair protein MutS, C-terminal;;DNA mismatch repair protein MutS, core;;DNA mismatch repair protein MutS, C-terminal;;DNA mismatch repair protein MutS…	False
OG0001708	1.25545	0	0	0	0	0	1.25545		;Dopa 4,5-dioxygenase;;DOPA-like domain;;;	False
OG0012314						1.25382	1.25382		;;	False
OG0006470	1.25233	0	0	0	0	0	1.25233		;;	False
OG0010929		0				1.25144	1.25144		;;	False
OG0002723	0	0	0	1.25006	0	0	1.25006		;Lipopolysaccharide-modifying protein;;Major facilitator superfamily;;Domain of unknown function DUF2427;;Uncharacterised domain YCR061W, C-terminal;;Major facilitator superfamily domain;;LDLR class B repeat;;Lipopolysaccharide-modifying protein;;Major facilitator superfamily domain;;\N;;;Synaptic vesicle transporter SVOP and related transporters (major facilitator superfamily);;	False
OG0012417	0		0	1.24983			1.24983		;NUDIX hydrolase, core;;NUDIX hydrolase, core;;NUDIX;;;Diadenosine and diphosphoinositol polyphosphate phosphohydrolase;;	False
OG0024567		0				1.24934	1.24934		;;	False
OG0008012	1.24883		0	0			1.24883		;;	False
OG0004497	0	0	0	0	0	1.24837	1.24837		;Dynactin subunit 4;;Zinc finger, C2H2;;;Dynactin, subunit p62;;	False
OG0011676		0				1.24832	1.24832		;;FOG: Calponin homology domain;;	False
OG0003932	0	1.24619	0	0	0	0	1.24619		;SAC3/GANP/Nin1/mts3/eIF-3 p25;;;Leucine permease transcriptional regulator;;	False
OG0011572				1.24521	0	0	1.24521		Phosphomannomutase.;;;Haloacid dehalogenase-like hydrolase;;HAD superfamily hydrolase-like, type 3;;HAD-superfamily hydrolase, subfamily IIB;;;Phosphomannomutase;;	False
OG0006476	0	0	0	0	0	1.24501	1.24501		;;	False
OG0001203	-0.374435	0.286609	0	0.552391	0	0.779291	1.24385		;BTB/POZ;;BTB/POZ-like;;BTB/POZ fold;;;	False
OG0009251	1.24252		0	0	0		1.24252		;;	False
OG0004096	0	0	0	0	0	1.24239	1.24239		Chitobiosyldiphosphodolichol alpha-mannosyltransferase.;;;Glycosyl transferase, group 1;;SANT, DNA-binding;;;Beta-1,4-mannosyltransferase;;	False
OG0004284	0	0	0	0	0	1.24215	1.24215		;Tetratricopeptide TPR1;;Tetratricopeptide TPR2;;\N;;\N;;Tetratricopeptide repeat;;Tetratricopeptide repeat-containing domain;;Tetratricopeptide repeat;;\N;;;Anaphase-promoting complex (APC), Cdc16 subunit;;Anaphase-promoting complex (APC), Cdc16 subunit;;	False
OG0020932			1.24069				1.24069		;;	False
OG0002485	0	0	0	1.24041	0	0	1.24041		;GHMP kinase;;GHMP kinase, C-terminal;;Diphosphomevalonate decarboxylase;;;Mevalonate pyrophosphate decarboxylase;;	False
OG0007676	0				0	1.24037	1.24037		;;	False
OG0004537	0	0	0	1.23762	0	0	1.23762		;Proliferating cell nuclear antigen, PCNA, N-terminal;;Proliferating cell nuclear antigen, PCNA, C-terminal;;Myosin-binding domain;;Proliferating cell nuclear antigen, PCNA;;Proliferating cell nuclear antigen, PCNA, conserved site;;Proliferating cell nuclear antigen, PCNA, conserved site;;\N;;Proliferating cell nuclear antigen, PCNA;;;DNA polymerase delta processivity factor (proliferating cell n…	False
OG0014261				1.23579			1.23579		;Esterase, SGNH hydrolase-type;;;	False
OG0010440	0	0				1.23443	1.23443		;Fungal transcriptional regulatory protein, N-terminal;;Fungal transcriptional regulatory protein, N-terminal;;Fungal transcriptional regulatory protein, N-terminal;;Fungal transcriptional regulatory protein, N-terminal;;Fungal transcriptional regulatory protein, N-terminal;;;	False
OG0005659	0	0	0	0	0	1.23376	1.23376		;Tricarboxylate/iron carrier;;Tricarboxylate/iron carrier;;;Sideroflexin;;	False
OG0002595	0	0	0	0	0	1.23323	1.23323		Metalloendopeptidases.;;;Spc97/Spc98;;;Gamma-tubulin complex, DGRIP84/SPC97 component;;	False
OG0000670	0.583405	0	0	0.649718	0	0	1.23312		3-oxoacyl-[acyl-carrier protein] reductase.;;;Short-chain dehydrogenase/reductase SDR;;Short-chain dehydrogenase/reductase SDR;;Glucose/ribitol dehydrogenase;;Short-chain dehydrogenase/reductase, conserved site;;\N;;;Reductases with broad range of substrate specificities;;	False
OG0009932				1.23268			1.23268		Glucarate dehydratase.;;;Mandelate racemase/muconate lactonizing enzyme, C-terminal;;\N;;Mandelate racemase/muconate lactonizing enzyme, C-terminal;;Enolase C-terminal domain-like;;Enolase N-terminal domain-like;;;	False
OG0001240	0.335763	-0.238397	0	0.863816	0	0.27026	1.23144		;Acyl-CoA dehydrogenase/oxidase C-terminal;;Acyl-CoA oxidase/dehydrogenase, central domain;;Acyl-CoA dehydrogenase/oxidase, N-terminal;;Spo12;;SUN domain;;SUN domain;;Acyl-CoA dehydrogenase/oxidase C-terminal;;Acyl-CoA dehydrogenase/oxidase, N-terminal and middle domain;;;Predicted acyl-CoA dehydrogenase;;	False
OG0002009	0	0	1.23138	0	0	0	1.23138		;Isochorismatase hydrolase;;Glutathione S-transferase, C-terminal-like;;Isochorismatase hydrolase;;;Heterochromatin-associated protein HP1 and related CHROMO domain proteins;;	False
OG0006494	0	0	0	1.22871	0	0	1.22871		;Cytochrome b5;;;Fasciclin and related adhesion glycoproteins;;Fasciclin and related adhesion glycoproteins;;	False
OG0000863	0	0.997446	0	0	0	0.230509	1.22796		;GPR1/FUN34/yaaH;;;	False
OG0007086	0		0	1.22754	0		1.22754		;;	False
OG0003111	0	0	0	1.22723		0	1.22723		;SNF2-related;;Helicase, C-terminal;;HIRAN domain;;Zinc finger, RING-type;;Zinc finger, RING-type, conserved site;;Zinc finger, RING-type;;Helicase superfamily 1/2, ATP-binding domain;;Helicase, C-terminal;;Zinc finger, RING-type;;Helicase superfamily 1/2, ATP-binding domain;;Helicase, C-terminal;;HIRAN domain;;P-loop containing nucleoside triphosphate hydrolase;;\N;;;Helicase-like transcription …	False
OG0019314						1.22411	1.22411		;;	False
OG0003515	0	0	0	1.22266	0	0	1.22266		Nucleotidyltransferases.;;Nucleotidyltransferases.;;;DNA primase, small subunit;;\N;;DNA primase, small subunit, eukaryotic/archaeal;;;Eukaryotic-type DNA primase, catalytic (small) subunit;;	False
OG0010224		0			0	1.22249	1.22249		;;	False
OG0001441	0	0	0	1.22155	0	0	1.22155		;Transcription factor domain, fungi;;HAD-like domain;;Zn(2)-C6 fungal-type DNA-binding domain;;Zn(2)-C6 fungal-type DNA-binding domain;;Zn(2)-C6 fungal-type DNA-binding domain;;Transcription factor domain, fungi;;HAD-like domain;;Zn(2)-C6 fungal-type DNA-binding domain;;HAD hydrolase, subfamily IA;;;Predicted haloacid-halidohydrolase and related hydrolases;;	False
OG0013618		0				1.22142	1.22142		;;	False
OG0011429		0				1.22117	1.22117		;Ankyrin;;Ankyrin;;;RTK signaling protein MASK/UNC-44;;	False
OG0001177	0	0	1.2197	0	0	0	1.2197		;Zinc finger, RING-type;;Nucleotide-diphospho-sugar transferases;;\N;;;Glycosyl transferase, family 8 - glycogenin;;	False
OG0005432	0	1.67529	0	0	0	-0.455883	1.21941		Mannitol-1-phosphate 5-dehydrogenase.;;;Mannitol dehydrogenase, N-terminal;;Mannitol dehydrogenase, C-terminal;;6-phosphogluconate dehydrogenase, C-terminal-like;;\N;;;	False
OG0002021	0	0	0	0.796883	0	0.422208	1.21909		;Orn/DAP/Arg decarboxylase 2, C-terminal;;Orn/DAP/Arg decarboxylase 2, N-terminal;;Ornithine/DAP/Arg decarboxylase;;Ornithine decarboxylase;;Orn/DAP/Arg decarboxylase 2, pyridoxal-phosphate binding site;;Orn/DAP/Arg decarboxylase 2, conserved site;;Alanine racemase/group IV decarboxylase, C-terminal;;PLP-binding barrel;;;Ornithine decarboxylase;;	False
OG0006741	0	0	0	1.21765	0	0	1.21765		;;Nonsense-mediated mRNA decay 2 protein;;	False
OG0003545	0	1.21564	0	0	0	0	1.21564		5-methyltetrahydropteroyltriglutamate--homocysteine S-methyltransferase.;;;Methionine synthase, vitamin-B12 independent;;Methionine synthase, vitamin-B12 independent;;Cobalamin (vitamin B12)-independent methionine synthase MetE, N-terminal;;5-methyltetrahydropteroyltriglutamate--homocysteine S-methyltransferase;;5-methyltetrahydropteroyltriglutamate--homocysteine S-methyltransferase;;;Methionine …	False
OG0007446	0		0	1.21471			1.21471		Exo-alpha-sialidase.;;Exo-alpha-sialidase.;;;;Splicing coactivator SRm160/300, subunit SRm300;;	False
OG0012028		0				1.21296	1.21296		;;	False
OG0005591	0		0	0	0	1.21058	1.21058		;Preprotein translocase Sec, Sec61-beta subunit;;;Sec61 protein translocation complex, beta subunit;;	False
OG0001942	0	0	0	0.793017	0	0.416651	1.20967		Benzoate 4-monooxygenase.;;;Cytochrome P450;;Protein of unknown function DUF962;;Cytochrome P450;;;Predicted membrane protein;;	False
OG0001504	0	0	0	1.20874	0	0	1.20874		Glucan 1,4-alpha-glucosidase.;;;Homeobox;;Homeobox;;Homeobox;;Homeodomain-like;;;Splicing coactivator SRm160/300, subunit SRm300;;	False
OG0002304		0	0	0	0	1.20803	1.20803		;Calcineurin-like phosphoesterase domain, apaH type;;Histidine phosphatase superfamily, clade-1;;5'-Nucleotidase, C-terminal;;5'-Nucleotidase/apyrase;;Histidine phosphatase superfamily, clade-1;;Histidine phosphatase superfamily;;5'-Nucleotidase, C-terminal;;Metallo-dependent phosphatase-like;;;5' nucleotidase;;	False
OG0005506	1.20716	0	0	0	0	0	1.20716		;Protein of unknown function DUF4188;;Dimeric alpha-beta barrel;;;	False
OG0006032	0	0	0	0	0	1.20586	1.20586		;;	False
OG0002449	0	0	0	0	0	1.20383	1.20383		;Mini-chromosome maintenance, DNA-dependent ATPase;;MCM N-terminal domain;;Mini-chromosome maintenance, DNA-dependent ATPase;;DNA replication licensing factor Mcm;;Mini-chromosome maintenance, conserved site;;Mini-chromosome maintenance, DNA-dependent ATPase;;Mini-chromosome maintenance, DNA-dependent ATPase;;Nucleic acid-binding, OB-fold;;P-loop containing nucleoside triphosphate hydrolase;;;DNA…	False
OG0005906	0	0	0	1.20318	0	0	1.20318		;PCI/PINT associated module;;;Transcription-associated recombination protein - Thp1p;;	False
OG0007286		0	0	0		1.20236	1.20236		3-phytase.;;;Beta propeller phytase;;EGF-like, conserved site;;EGF-like, conserved site;;Epidermal growth factor-like domain;;Beta propeller phytase;;Epidermal growth factor-like domain;;\N;;;Teneurin-1 and related extracellular matrix proteins, contain EGF-like repeats;;Teneurin-1 and related extracellular matrix proteins, contain EGF-like repeats;;	False
OG0006281	2.31203	0	0	0	0	-1.11007	1.20195		;;	False
OG0000122	0	0.299787	0	-0.451851	-0.704523	2.05561	1.19902		Glycerol 2-dehydrogenase (NADP).;;;NADP-dependent oxidoreductase domain;;Oxidoreductase, N-terminal;;Oxidoreductase, C-terminal;;Aldo/keto reductase subgroup;;Aldo/keto reductase, conserved site;;Aldo/keto reductase, conserved site;;Aldo/keto reductase, conserved site;;NADP-dependent oxidoreductase domain;;\N;;\N;;;Aldo/keto reductase family proteins;;	False
OG0006871	0	0	0	0	0	1.19783	1.19783		;Fatty acid desaturase, type 1;;WD40-repeat-containing domain;;;	False
OG0009612				1.19444	0		1.19444		;Zn(2)-C6 fungal-type DNA-binding domain;;Zn(2)-C6 fungal-type DNA-binding domain;;;	False
OG0006598	0	0	0	1.19383	0	0	1.19383		;;	False
OG0009256				1.19327			1.19327		;;	False
OG0004855	0	0	0	0	0	1.19255	1.19255		;;	False
OG0004247	0	0	0	0	0	1.19168	1.19168		Proteasome endopeptidase complex.;;;Proteasome, subunit alpha/beta;;Proteasome B-type subunit;;Nucleophile aminohydrolases, N-terminal;;;20S proteasome, regulatory subunit beta type PSMB1/PRE7;;	False
OG0007943	0	0	0			1.19027	1.19027		;Ricin B lectin;;Coagulation factor 5/8 type, C-terminal;;Ricin B lectin;;Six-hairpin glycosidase-like;;Galactose-binding like;;Ricin B-related lectin;;;	False
OG0006415	0	0	0	0	0	1.19011	1.19011		;;Transcription factor CA150;;	False
OG0007664		0		1.1893	0	0	1.1893		;;	False
OG0005461	0	0		0		1.1891	1.1891		;Glycosyl transferase, group 1;;;	False
OG0004626	0	0	0	1.18905	0	0	1.18905		;Replication fork protection component Swi3;;;Meiotic chromosome segregation protein;;	False
OG0007131	0	0	0	1.18575		0	1.18575		;Alpha/beta hydrolase fold-1;;Alpha/Beta hydrolase fold;;;	False
OG0001949	1.18408	0	0	0	0	0	1.18408		;Basic helix-loop-helix dimerisation region bHLH;;Basic helix-loop-helix dimerisation region bHLH;;Basic helix-loop-helix dimerisation region bHLH;;Helix-loop-helix DNA-binding;;;Helix loop helix transcription factor EB;;	False
OG0003568	0	0	0	0	0	1.18165	1.18165		;Signal peptidase 22 kDa subunit;;;Signal peptidase complex subunit;;	False
OG0002919	0	0	0	1.18102	0	0	1.18102		Aspartate-semialdehyde dehydrogenase.;;Aspartate-semialdehyde dehydrogenase.;;;Semialdehyde dehydrogenase, NAD-binding;;Semialdehyde dehydrogenase, dimerisation domain;;Aspartate-semialdehyde dehydrogenase;;Semialdehyde dehydrogenase, NAD-binding;;\N;;\N;;Aspartate-semialdehyde dehydrogenase, peptidoglycan lacking;;;Aspartate-semialdehyde dehydrogenase;;	False
OG0005777	0	0	0	0	0	1.17875	1.17875		;Forkhead-associated (FHA) domain;;BRCT domain;;Glycoside hydrolase, family 61;;Forkhead-associated (FHA) domain;;SMAD/FHA domain;;BRCT domain;;;	False
OG0004373	0	0		0	0	1.17785	1.17785		;Protein of unknown function DUF866, eukaryotic;;Domain of unknown function DUF2435;;\N;;Armadillo-type fold;;;Uncharacterized conserved protein;;	False
OG0005980	0	0	0	1.17772	0	0	1.17772		;;	False
OG0007178	0		0	1.17711	0		1.17711		;Zinc finger, C2H2-type;;Zinc finger, C2H2-like;;Zinc finger, C2H2-type;;Zinc finger, C2H2-type;;;	False
OG0000019	0.021479	0.0872925	0.161905	0.785398	0.0896636	0.0301201	1.17586		Acting on paired donors, with incorporation or reduction of;;Acting on paired donors, with incorporation or reduction of;;Acting on paired donors, with incorporation or reduction of;;Acting on paired donors, with incorporation or reduction of;;;Cytochrome P450;;E-class P450, group I;;P450, CYP52;;Cytochrome P450;;Cytochrome P450;;;Cytochrome P450 CYP3/CYP5/CYP6/CYP9 subfamilies;;	False
OG0005707	0	0	0	0	0	1.17256	1.17256		Transferring phosphorous-containing groups.;;;Alkaline-phosphatase-like, core domain;;;Glycosylphosphatidylinositol anchor synthesis protein;;	False
OG0007029	0			1.17215			1.17215		;Glycoside hydrolase, family 28;;Glycoside hydrolase, family 28;;Pectin lyase fold/virulence factor;;;	False
OG0004067	0	0	0	0		1.17139	1.17139		;Aspartic peptidase domain;;;	False
OG0015188			0	1.17007			1.17007		;;	False
OG0012011		0				1.16962	1.16962		;;	False
OG0001998	0	0	0	1.16796		0	1.16796		;Amidohydrolase 3;;\N;;;	False
OG0003415	1.1669	0	0	0	0	0	1.1669		Sphinganine-1-phosphate aldolase.;;;Carboxylesterase, type B;;Pyridoxal phosphate-dependent decarboxylase;;Carboxylesterase, type B;;Pyridoxal phosphate-dependent transferase, major region;;;Glutamate decarboxylase/sphingosine phosphate lyase;;	False
OG0006510	0	0	0	1.16613	0	0	1.16613		;Golgin subfamily A member 7/ERF4;;CHAT domain;;;	False
OG0000584	0	0.748711	0	0.515964	0	-0.0992673	1.16541		Malate dehydrogenase.;;Malate dehydrogenase.;;Malate dehydrogenase.;;Malate dehydrogenase.;;Malate dehydrogenase.;;;Ribosomal protein L28e;;Lactate/malate dehydrogenase;;Ribosomal protein L28e;;Lactate/malate dehydrogenase;;Malate dehydrogenase, NAD-dependent, eukaryotes and gamma proteobacteria;;Malate dehydrogenase, active site;;NAD(P)-binding;;Lactate dehydrogenase/glycoside hydrolase, family …	False
OG0012335						1.16295	1.16295		;;	False
OG0005088	1.11156	0	0	-0.606217	0	0.655127	1.16047		;RabGAP/TBC;;RabGAP/TBC;;RabGAP/TBC;;;Uncharacterized conserved protein, contains TBC domain;;Uncharacterized conserved protein, contains TBC domain;;	False
OG0004153	0	0	0	1.15951	0	0	1.15951		DNA topoisomerase (ATP-hydrolysing).;;;Leucine-rich repeat;;Leucine-rich repeat, cysteine-containing subtype;;;Leucine rich repeat proteins, some proteins contain F-box;;	False
OG0005186	0	0	0	0	0	1.15927	1.15927		Ubiquitin--protein ligase.;;;Ubiquitin-conjugating enzyme E2;;Poly(ADP-ribose) polymerase, catalytic domain;;Ubiquitin-conjugating enzyme E2;;Ubiquitin-conjugating enzyme/RWD-like;;\N;;;Predicted ubiquitin-conjugating enzyme;;	False
OG0003224	0	0	0	1.15907	0	0	1.15907		;Src homology-3;;Ras GTPase;;Src homology-3;;Src homology-3;;Ras;;BAR;;Ras small GTPase, Ras type;;Ras small GTPase, Rho type;;Ras small GTPase, Rab type;;Src homology-3;;BAR;;Small GTP-binding protein;;Src homology-3;;BAR;;Src homology-3;;;Ras-related GTPase;;	False
OG0004048	0	0	0	0	0	1.15869	1.15869		;Short-chain dehydrogenase/reductase SDR;;Glucose/ribitol dehydrogenase;;Short-chain dehydrogenase/reductase SDR;;Mob1/phocein;;Short-chain dehydrogenase/reductase SDR;;Mob1/phocein;;NAD(P)-binding;;;Cell cycle-associated protein;;	False
OG0005901	0	1.15782	0	0	0	0	1.15782		;;U1 small nuclear ribonucleoprotein (RRM superfamily);;	False
OG0011186		0			0	1.15624	1.15624		;;	False
OG0001470	1.15516		0	0			1.15516		;;	False
OG0008917	0	0		1.15505		0	1.15505		;;	False
OG0008621				0		1.15467	1.15467		;Zinc finger, C2H2;;Transcription factor domain, fungi;;\N;;Zinc finger, C2H2;;Zinc finger, C2H2;;Zinc finger, C2H2-like;;\N;;;FOG: Zn-finger;;	False
OG0002471	0	0	0	1.15401	0	0	1.15401		;;	False
OG0001814	0	0	0	1.15395	0	0	1.15395	GCN5-related N-acetyltransferase	;GCN5-related N-acetyltransferase;;GCN5-related N-acetyltransferase;;Acyl-CoA N-acyltransferase;;;	True
OG0005942	0	0	0	0	0	1.15351	1.15351		;F-box domain;;\N;;F-box domain;;;	False
OG0007063	0	0			0	1.15333	1.15333		;Ovarian tumour, otubain;;Ovarian tumour, otubain;;;OTU (ovarian tumor)-like cysteine protease;;OTU (ovarian tumor)-like cysteine protease;;	False
OG0001377	0	0	0	0	0	1.15274	1.15274		;Alpha/beta hydrolase fold-1;;Alpha/Beta hydrolase fold;;Dimeric alpha-beta barrel;;;	False
OG0003457	0	0	0	0	0	1.14932	1.14932		;Alpha-D-phosphohexomutase, C-terminal;;Alpha-D-phosphohexomutase, alpha/beta/alpha domain I;;Alpha-D-phosphohexomutase, alpha/beta/alpha domain II;;Stress response protein NST1;;Alpha-D-phosphohexomutase, conserved site;;Alpha-D-phosphohexomutase, alpha/beta/alpha I/II/III;;Alpha-D-phosphohexomutase, C-terminal;;;Phosphoglucomutase/phosphomannomutase;;	False
OG0001292	0	0	0	1.14927	0	0	1.14927		;Glycoside hydrolase, family 2;;Ankyrin;;Ankyrin;;Glycoside hydrolase family 2, immunoglobulin-like beta-sandwich;;Glycoside hydrolase family 2, TIM barrel;;Glycoside hydrolase family 2, carbohydrate-binding;;Glycoside hydrolase, family 42, domain 5;;Ankyrin;;Ankyrin;;Ankyrin;;Ankyrin;;Glycoside hydrolase family 2, immunoglobulin-like beta-sandwich;;Galactose-binding like;;Glycoside hydrolase, ca…	False
OG0007970	0		0	1.14682			1.14682		;Ricin B lectin;;Ricin B lectin;;Ricin B lectin;;Ricin B-related lectin;;;Chitinase;;	False
OG0006093	0	0	0	0	0	1.14571	1.14571		;;	False
OG0003772	0	0	0	0	0	1.14551	1.14551		;Yip1 domain;;;Uncharacterized conserved protein;;	False
OG0006821	0			1.14128			1.14128		;;	False
OG0001687	0	1.14103	0		0	0	1.14103		;Ribosomal protein L15e;;PSP1, C-terminal;;Ribosomal protein L15e, conserved site;;PSP1, C-terminal;;Ribosomal protein L23/L15e core domain;;;60s ribosomal protein L15;;	False
OG0016241				1.14098			1.14098		;;beta-1,6-N-acetylglucosaminyltransferase, contains WSC domain;;beta-1,6-N-acetylglucosaminyltransferase, contains WSC domain;;	False
OG0002271	2.12828	0		0	0	-0.98771	1.14057		;Short-chain dehydrogenase/reductase SDR;;Glucose/ribitol dehydrogenase;;Short-chain dehydrogenase/reductase SDR;;NAD(P)-binding;;;Reductases with broad range of substrate specificities;;	False
OG0005270	1.04073	0	0	0.0990378		0	1.13977		;\N;;Alpha/beta hydrolase fold-1;;Ankyrin repeat-containing domain;;Ankyrin repeat;;Ankyrin repeat-containing domain;;NACHT nucleoside triphosphatase;;Ankyrin repeat;;Ankyrin repeat-containing domain;;P-loop containing nucleoside triphosphate hydrolase;;Alpha/Beta hydrolase fold;;;Ankyrin;;	False
OG0000182	0.591189	0	-0.771124	1.10918	0	0.209206	1.13845		;NADP-dependent oxidoreductase domain;;DapA-like;;Aldo/keto reductase subgroup;;Aldo/keto reductase, conserved site;;NADP-dependent oxidoreductase domain;;\N;;;Aldo/keto reductase family proteins;;	False
OG0001513	0	1.13777	0	0	0	0	1.13777		;Short-chain dehydrogenase/reductase SDR;;Transaldolase;;Glucose/ribitol dehydrogenase;;Short-chain dehydrogenase/reductase, conserved site;;Transaldolase, active site;;Transaldolase, active site;;\N;;\N;;Transaldolase type 1;;;Transaldolase;;	False
OG0006102	1.13739						1.13739		;Domain of unknown function DUF4470;;;	False
OG0007415			1.13714				1.13714		;;beta-1,6-N-acetylglucosaminyltransferase, contains WSC domain;;beta-1,6-N-acetylglucosaminyltransferase, contains WSC domain;;	False
OG0005089	0	0	0	0	0	1.13679	1.13679		;Chromatin modification-related protein Eaf7/MRGBP;;DASH complex subunit Ask1;;;Uncharacterized conserved protein;;	False
OG0001490	1.16505	0	0	1.2577	0	-1.28741	1.13534		;MHYT;;MHYT;;;	False
OG0002370	0	0	1.1331	0	0	0	1.1331		1-phosphatidylinositol-4-phosphate kinase.;;;Phosphatidylinositol-4-phosphate 5-kinase, core;;Phosphatidylinositol-4-phosphate 5-kinase, core;;Phosphatidylinositol-4-phosphate 5-kinase, core, subgroup;;\N;;;Phosphatidylinositol-4-phosphate 5-kinase;;	False
OG0006590	0	0	0	1.13288	0	0	1.13288		;Protein kinase domain;;Major facilitator superfamily;;Ubiquitin-associated domain (UBA);;Protein kinase, ATP binding site;;Serine/threonine-protein kinase, active site;;Protein kinase domain;;Major facilitator superfamily domain;;Serine/threonine/dual specificity protein kinase, catalytic domain;;KA1 domain/Ssp2 C-terminal domain;;Major facilitator superfamily domain;;Protein kinase-like domain;…	False
OG0039638						1.13116	1.13116		;;	False
OG0000998	0	0	0	0.885484	0	0.245387	1.13087		;Thioesterase superfamily;;HotDog domain;;;Uncharacterized conserved protein;;	False
OG0004872	0	1.12952	0	0	0	0	1.12952		;Homeobox domain;;Homeobox, conserved site;;Homeobox domain;;Homeobox domain;;Homeodomain-like;;;Transcription factor PRD and related proteins, contain PAX and HOX domains;;	False
OG0001915	0	0	0	1.12785		0	1.12785		;Calcineurin-like phosphoesterase domain, apaH type;;HAD-like domain;;Metallo-dependent phosphatase-like;;HAD-like domain;;HAD hydrolase, subfamily IA;;;Predicted DNA repair exonuclease SIA1;;	False
OG0006758	0	0	0	0	0	1.12677	1.12677		;;	False
OG0000415	0.820041	0.0983172	0	0.152032	0	0.0563575	1.12675		;6-phosphogluconate dehydrogenase, NADP-binding;;Lipopolysaccharide-modifying protein;;Major facilitator superfamily;;Lipopolysaccharide-modifying protein;;Major facilitator superfamily domain;;6-phosphogluconate dehydrogenase, C-terminal-like;;\N;;;Predicted dehydrogenase;;	False
OG0002063			1.12584	0	0		1.12584		;Oligopeptide transporter OPT superfamily;;Oligopeptide transporter OPT superfamily;;;Sexual differentiation process protein ISP4;;	False
OG0006043	0	0	0	0	0	1.12561	1.12561		;Golgi apparatus membrane protein TVP15;;DNA glycosylase;;;	False
OG0008929	0	0				1.12555	1.12555		;Zinc finger, MYND-type;;Zinc finger, MYND-type;;\N;;;Predicted histone tail methylase containing SET domain;;	False
OG0002655	0	0	0	0	0	1.12357	1.12357		Vesicle-fusing ATPase.;;;ATPase, AAA-type, core;;CDC48, N-terminal subdomain;;CDC48, domain 2;;ATPase, AAA-type, conserved site;;AAA ATPase domain;;Aspartate decarboxylase-like domain;;P-loop containing nucleoside triphosphate hydrolase;;CDC48 domain 2-like;;RNA ligase/cyclic nucleotide phosphodiesterase;;;AAA+type ATPase;;	False
OG0005959	0.598369	0	0	0.524033		0	1.1224		;\N;;;Molecular chaperones HSP70/HSC70, HSP70 superfamily;;	False
OG0007672	0	0			0	1.12193	1.12193		;;	False
OG0000016	0.040962	0.0120462	0.142431	0.472756	-0.234402	0.686142	1.11993		;FAD dependent oxidoreductase;;Monooxygenase, FAD-binding;;Acetoacetate decarboxylase;;Cupin 2, conserved barrel;;Aromatic-ring hydroxylase-like;;\N;;RmlC-like cupin domain;;\N;;\N;;;Kynurenine 3-monooxygenase and related flavoprotein monooxygenases;;Kynurenine 3-monooxygenase and related flavoprotein monooxygenases;;	False
OG0002746	0	0	0	0	0	1.11774	1.11774		;Tubulin-tyrosine ligase;;Zinc finger, Mcm10/DnaG-type;;Tubulin-tyrosine ligase;;;Predicted tubulin-tyrosine ligase;;	False
OG0006798	0	0		0	0	1.11712	1.11712		;;	False
OG0001957	0	0.649015		0	0	0.466271	1.11529		;Protein kinase, core;;Short-chain dehydrogenase/reductase SDR;;Glucose/ribitol dehydrogenase;;Serine/threonine protein kinase-related;;Short-chain dehydrogenase/reductase SDR;;Serine/threonine protein kinase;;Protein kinase, core;;NAD(P)-binding;;Protein kinase-like;;;Reductases with broad range of substrate specificities;;	False
OG0007929	0			1.11466			1.11466		;Alpha/beta hydrolase fold-3;;Alpha/Beta hydrolase fold;;;Arylacetamide deacetylase;;	False
OG0000403	0.237249	0.137386	0	0.739135	0	0	1.11377		;RNA recognition motif, RNP-1;;Zinc finger, CCCH-type;;Glycosyl hydrolase 92;;Zinc finger, CCCH-type;;RNA recognition motif, RNP-1;;Alpha-1,2-mannosidase, putative;;RNA recognition motif, RNP-1;;Ferritin/ribonucleotide reductase-like;;;Proteins containing the RNA recognition motif;;	False
OG0001640	0	0	0	0	0	1.11357	1.11357		;RhoGAP;;Lipocalin;;Rho GTPase activation protein;;;FOG: Low-complexity;;	False
OG0017632		1.11254				0	1.11254		;\N;;Zinc finger, C2H2;;Nucleotide-diphospho-sugar transferases;;;Chitin synthase/hyaluronan synthase (glycosyltransferases);;	False
OG0003655	0	1.11214	0	0	0	0	1.11214		;Prohibitin;;RNA-binding region RNP-1 (RNA recognition motif);;Band 7 protein;;Band 7 protein;;RNA-binding region RNP-1 (RNA recognition motif);;RNA recognition, region 1;;RNA-binding region RNP-1 (RNA recognition motif);;RNA-binding region RNP-1 (RNA recognition motif);;;Prohibitin;;	False
OG0003015	0	0	0	0	0	1.11145	1.11145		DNA topoisomerase.;;;Myosin head, motor domain;;IQ motif, EF-hand binding site;;Dil domain;;Myosin head, motor domain;;IQ motif, EF-hand binding site;;Dilute;;Myosin head, motor domain;;IQ motif, EF-hand binding site;;Myosin head, motor domain;;Myosin S1 fragment, N-terminal;;P-loop containing nucleoside triphosphate hydrolase;;;Myosin class V heavy chain;;	False
OG0011559			0			1.10988	1.10988		;Glyoxalase-like domain;;Glyoxalase/Bleomycin resistance protein/Dihydroxybiphenyl dioxygenase;;;	False
OG0006226	0	0	0	1.1083	0	0	1.1083		;;	False
OG0001340	0	0		1.10669		0	1.10669		;Flavin monooxygenase-like;;Heterokaryon incompatibility;;\N;;;Flavin-containing monooxygenase;;	False
OG0004078	0	0	0	0	0	1.10492	1.10492		Dolichyl-diphosphooligosaccharide--protein glycosyltransferase.;;;OST3/OST6;;Thioredoxin-like fold;;;Oligosaccharyltransferase, gamma subunit;;	False
OG0003602	0	0	0	0	0	1.10119	1.10119		;Type I phosphodiesterase/nucleotide pyrophosphatase/phosphate transferase;;Alkaline-phosphatase-like, core domain;;;Glycosylphosphatidylinositol anchor synthesis protein;;	False
OG0012585		0				1.09974	1.09974		;;	False
OG0004268	0	0	0	1.09954	0	0	1.09954		;Uridine kinase;;Phosphoribulokinase/uridine kinase;;NUC153;;Uridine kinase;;;Uncharacterized conserved protein;;	False
OG0014616				1.09657	0		1.09657		;Protein kinase, core;;Tyrosine protein kinase;;Tyrosine protein kinase;;Serine/threonine protein kinase;;Protein kinase, core;;Serine/threonine protein kinase, active site;;Protein kinase-like;;;Serine/threonine protein kinase RAF;;	False
OG0004831	0	0	0	1.09635	0	0	1.09635		;Complex 1 LYR protein;;;Uncharacterized conserved protein;;	False
OG0005381	0	0	0	0	0	1.09514	1.09514		;\N;;;	False
OG0010027		0			0	1.09478	1.09478		;Cyclin-like F-box;;Cyclin-like F-box;;Cyclin-like F-box;;Protein of unknown function DUF503;;;SWI/SNF-related matrix-associated actin-dependent regulator of chromatin ;;	False
OG0009905					1.09421		1.09421		;GXWXG domain;;Domain of unknown function DUF4334;;;	False
OG0002862	0	1.09336	0	0	0	0	1.09336		;;Signal recognition particle, subunit Srp68;;	False
OG0000054	0	0.606208	0.48067	-0.0781067	0	0.0844332	1.0932		;Major facilitator superfamily MFS-1;;Major facilitator superfamily;;Aminotransferase, class-II, pyridoxal-phosphate binding site;;MFS general substrate transporter;;;Permease of the major facilitator superfamily;;	False
OG0005868	0	0	0	1.09315	0	0	1.09315		;Cytochrome b-c1 complex subunit 9;;Cytochrome b-c1 complex subunit 9;;;	False
OG0008787	0		0	1.09198	0		1.09198		;\N;;\N;;;	False
OG0003388	0	0	0	1.09108	0	0	1.09108		Anthranilate phosphoribosyltransferase.;;;Glycosyl transferase, family 3;;Glycosyl transferase family 3, N-terminal domain;;Glycosyl transferase family 3, N-terminal domain;;Glycosyl transferase, family 3;;Anthranilate phosphoribosyl transferase;;;Anthranilate phosphoribosyltransferase;;	False
OG0005117	0	0	0	0	0	1.09097	1.09097		;WD40 repeat;;WD40 repeat;;WD40-repeat-containing domain;;WD40 repeat;;WD40-repeat-containing domain;;;Nuclear pore complex component (sc Seh1);;Nuclear pore complex component (sc Seh1);;	False
OG0006709	0	0		0	0	1.08931	1.08931		;;	False
OG0003979	0	0		1.08768	0	0	1.08768		;Cytochrome c oxidase subunit VIIc;;;	False
OG0006762	0	0	0	1.08764	0	0	1.08764		Oxidoreductases.;;;NAD(P)-binding;;;Predicted dehydrogenase;;	False
OG0004863	0	0	0	1.08702	0	0	1.08702		;Non-structural maintenance of chromosomes element 1;;Zinc finger, RING-like;;;Non-SMC (structural maintenance of chromosomes) element 1 protein (NSE1);;	False
OG0004344	0	0	0	1.08596	0	0	1.08596		;Glycoside hydrolase, family 10;;Glycoside hydrolase, family 10;;Glycoside hydrolase, catalytic core;;;Uncharacterized conserved protein;;	False
OG0013251		0				1.08499	1.08499		;;	False
OG0002421	0	0	1.08442	0	0	0	1.08442		;ATP-citrate lyase/succinyl-CoA ligase;;CoA-binding;;ATP-citrate synthase;;ATP-citrate lyase/succinyl-CoA ligase, active site;;Succinyl-CoA ligase, alpha subunit;;Citrate synthase-like, core;;NAD(P)-binding;;Succinyl-CoA synthetase-like;;;ATP-citrate lyase;;	False
OG0001422	0	0	0	0.346096	0	0.737426	1.08352		;Domain of unknown function DUF2235;;Lactonase, 7-bladed beta propeller;;\N;;;	False
OG0001028	0	-0.845169	0	1.55949	0	0.368928	1.08325		Acylglycerol lipase.;;;Mitochondrial substrate/solute carrier;;Mitochondrial substrate/solute carrier;;Mitochondrial carrier domain;;;Predicted mitochondrial carrier protein;;	False
OG0001409	0	0	0	1.0818	0	0	1.0818		Pyroglutamyl-peptidase I.;;;Peptidase C15, pyroglutamyl peptidase I-like;;\N;;;Predicted pyroglutamyl peptidase;;	False
OG0000339	0	0	0	0.407443	0	0.673034	1.08048		Retinol dehydrogenase.;;;Short-chain dehydrogenase/reductase SDR;;\N;;;Hydroxysteroid 17-beta dehydrogenase 11;;	False
OG0003477	0	0	1.0803	0	0	0	1.0803		;Porin, eukaryotic type;;;Translocase of outer mitochondrial membrane complex, subunit TOM40;;	False
OG0006254	0	0	0	1.08022	0	0	1.08022		;;	False
OG0005383	1.08019		0	0	0		1.08019		;;	False
OG0010946	0	0				1.07984	1.07984		;UDP-glucuronosyl/UDP-glucosyltransferase;;;UDP-glucuronosyl and UDP-glucosyl transferase;;UDP-glucuronosyl and UDP-glucosyl transferase;;	False
OG0003080	0	0	1.07962	0	0	0	1.07962		;Profilin;;Profilin conserved site;;Profilin;;Profilin;;;Profilin;;	False
OG0012274		0				1.07936	1.07936		;;	False
OG0006718	0	0	0	0	0	1.0788	1.0788		;Domain of unknown function DUF4098;;;	False
OG0006849		0		1.07879		0	1.07879		;Killer toxin, Kp4;;Killer toxin Kp4/SMK;;;	False
OG0005979	0	1.91882	0			-0.840501	1.07832		;P-loop containing nucleoside triphosphate hydrolase;;;	False
OG0001947	0	0	0	1.078	0	0	1.078		;;	False
OG0003535	0	0	0	0	0	1.07717	1.07717		;Spermine synthase;;;	False
OG0010031		0			0	1.07645	1.07645		;Ankyrin repeat-containing domain;;\N;;Ankyrin repeat;;Ankyrin repeat-containing domain;;Ankyrin repeat;;Ankyrin repeat-containing domain;;;Ankyrin;;	False
OG0012330		0				1.07458	1.07458		;DnaJ domain;;DnaJ domain;;DnaJ domain, conserved site;;DnaJ domain;;Zinc finger, CCHC-type;;DnaJ domain;;Zinc finger, CCHC-type;;DnaJ domain;;Zinc finger, CCHC-type;;;Molecular chaperone (DnaJ superfamily);;	False
OG0004006	0	0	0	0	0	1.07349	1.07349		;Cytochrome c oxidase, subunit Vb;;2-nitropropane dioxygenase, NPD;;Cytochrome c oxidase, subunit Vb;;\N;;\N;;;Cytochrome c oxidase, subunit Vb/COX4;;	False
OG0006715	0	0	0	0	0	1.07331	1.07331		;AT hook, DNA-binding motif;;Centromere protein Q;;AT hook, DNA-binding motif;;;	False
OG0008138			0	1.07319			1.07319		;FAD binding domain;;Uncharacterised conserved protein UCP036654;;\N;;;Fumarate reductase, flavoprotein subunit;;	False
OG0000779	0	0	0	1.07188	0	0	1.07188	PhzC/PhzF-type epimerase	;Phenazine biosynthesis PhzF protein;;\N;;Phenazine biosynthesis PhzF protein;;;Predicted PhzC/PhzF-type epimerase;;	True
OG0001613	0	0	0	0.730171	0	0.341028	1.0712		;TRAM/LAG1/CLN8 homology domain;;TRAM/LAG1/CLN8 homology domain;;TRAM/LAG1/CLN8 homology domain;;;Uncharacterized conserved protein, contains TBC domain;;Uncharacterized conserved protein, contains TBC domain;;	False
OG0005781	0	0	0	0	0	1.0706	1.0706		;;	False
OG0000134	-0.0792896	-0.160944	0.92059	0.393925	0	-0.00562569	1.06866		;Zinc finger, C3HC4 RING-type;;Ankyrin repeat-containing domain;;Zinc finger, RING-type, conserved site;;Ankyrin repeat;;Zinc finger, RING-type;;Ankyrin repeat-containing domain;;Zinc finger, RING-type;;Ankyrin repeat;;Ankyrin repeat-containing domain;;\N;;;Ankyrin;;	False
OG0005269	0	0	0	1.06839	0	0	1.06839		;;Exosomal 3'-5' exoribonuclease complex, subunit Rrp42;;	False
OG0003334	0	0	0	0	0	1.06814	1.06814		;SEC7-like;;SEC7-like;;SEC7-like;;SEC7-like;;;Guanine nucleotide exchange factor;;	False
OG0001187	0	0	0	1.06811	0	0	1.06811		;Aminoglycoside phosphotransferase;;Protein kinase-like domain;;;	False
OG0026688						1.06699	1.06699		;Protein of unknown function DUF1906;;Glycoside hydrolase superfamily;;;	False
OG0008291	0	0				1.06513	1.06513		;Putative glutamine amidotransferase type 2;;Glutamine amidotransferase type 2 domain;;Nucleophile aminohydrolases, N-terminal;;;Glucosamine 6-phosphate synthetases, contain amidotransferase and phosphosugar isomerase domains;;	False
OG0000018	0.0634354	0.124657	1.07689	0.0589201	0	-0.261676	1.06223		;WD40 repeat;;Amino acid/polyamine transporter I;;WD40 repeat, conserved site;;WD40 repeat;;WD40-repeat-containing domain;;WD40 repeat;;WD40-repeat-containing domain;;;Amino acid transporters;;	False
OG0004030	0	0	0	0	0	1.06045	1.06045		Ferredoxin--NADP() reductase.;;Ferredoxin--NADP() reductase.;;;Adrenodoxin reductase;;Leucine-rich repeat, ribonuclease inhibitor subtype;;;Ferredoxin/adrenodoxin reductase;;	False
OG0001101	0.535979	0.522139	0	0	0	0	1.05812		;;	False
OG0002332	0	0	0	1.05792	0	0	1.05792		;Zinc finger, H2C2-type, histone UAS binding;;GNAT domain;;Acyl-CoA N-acyltransferase;;;	False
OG0010680		0				1.05662	1.05662		;CAP domain;;CAP domain;;;	False
OG0004160	0	0	0	1.05652	0	0	1.05652		;ATPase, AAA-type, core;;Phosphatidic acid phosphatase type 2/haloperoxidase;;Replication factor C, C-terminal domain;;Phosphatidic acid phosphatase type 2/haloperoxidase;;AAA ATPase domain;;DNA polymerase III, clamp loader complex, gamma/delta/delta subunit, C-terminal;;Phosphatidic acid phosphatase type 2/haloperoxidase;;P-loop containing nucleoside triphosphate hydrolase;;BTB/POZ fold;;;Replic…	False
OG0004238	0	0	0	0	0	1.05537	1.05537		;WD40 repeat;;Heterokaryon incompatibility;;WD40 repeat, conserved site;;WD40 repeat;;WD40-repeat-containing domain;;WD40 repeat;;WD40-repeat-containing domain;;;WD40 repeat-containing protein L2DTL;;	False
OG0001073	0	0	0	0.634587	0	0.420403	1.05499		;Peptidase M18;;Peptidase M18;;\N;;\N;;;Aminopeptidase I zinc metalloprotease (M18);;	False
OG0005583				1.0549			1.0549		;;	False
OG0008851	1.05421			0			1.05421		;Zinc finger, ZZ-type;;Zinc finger, ZZ-type;;;	False
OG0011707		0				1.05395	1.05395		;DSBA-like thioredoxin domain;;Thioredoxin-like fold;;;	False
OG0001732	0	0	0	0	0	1.05394	1.05394		Glucan 1,4-alpha-glucosidase.;;;;von Willebrand factor and related coagulation proteins;;von Willebrand factor and related coagulation proteins;;	False
OG0013107				1.05138			1.05138		;;	False
OG0005773	0	0	0	0	0	1.05092	1.05092		;SET;;SET;;Post-SET zinc-binding region;;AWS;;SET;;Post-SET zinc-binding region;;AWS;;;Putative transcription factor ASH1/LIN-59;;	False
OG0004246	0	0	0	1.04933	0	0	1.04933		;Leucine-rich repeat;;Leucine-rich repeat, ribonuclease inhibitor subtype;;;Ran GTPase-activating protein;;Ran GTPase-activating protein;;Ran GTPase-activating protein;;	False
OG0015142	1.0479						1.0479		;;	False
OG0006520	1.04774	0			0	0	1.04774		;Zinc finger, C2H2-type;;Zinc finger, C2H2-like;;Zinc finger, C2H2-type;;Zinc finger, C2H2-type;;;FOG: Zn-finger;;	False
OG0003394	0	0	0	0	0	1.04765	1.04765		;Proteasome component region PCI;;Proteasome component region PCI;;;COP9 signalosome, subunit CSN7;;COP9 signalosome, subunit CSN7;;	False
OG0013234		0				1.045	1.045		;;	False
OG0004267	0	0	0	1.04354	0	0	1.04354		;DnaJ domain;;Heat shock protein DnaJ, cysteine-rich domain;;Chaperone DnaJ, C-terminal;;DnaJ domain, conserved site;;DnaJ domain;;Heat shock protein DnaJ, cysteine-rich domain;;DnaJ domain;;DnaJ domain;;HSP40/DnaJ peptide-binding;;Heat shock protein DnaJ, cysteine-rich domain;;;Molecular chaperone (DnaJ superfamily);;	False
OG0001226	0	0	0	0	0	1.04322	1.04322		;Transcription factor, fork head;;Forkhead-associated (FHA) domain;;Fork head domain conserved site1;;\N;;Forkhead-associated (FHA) domain;;Transcription factor, fork head;;Forkhead-associated (FHA) domain;;Transcription factor, fork head;;\N;;SMAD/FHA domain;;;Transcription factor of the Forkhead/HNF3 family;;	False
OG0003147	0	0	0	0	0	1.04206	1.04206		Protein disulfide isomerase.;;;Thioredoxin domain;;Thioredoxin, conserved site;;Thioredoxin-like fold;;Thioredoxin-like fold;;;Thioredoxin/protein disulfide isomerase;;	False
OG0010442		1.04205			0	0	1.04205		;;	False
OG0024114				1.04161			1.04161		;;	False
OG0011199		0				1.04152	1.04152		;;	False
OG0003943	0	0	0	1.04151	0	0	1.04151		;HMG-I and HMG-Y, DNA-binding;;Excinuclease ABC, C subunit, N-terminal;;HMG-I and HMG-Y, DNA-binding;;HMG-I and HMG-Y, DNA-binding;;Excinuclease ABC, C subunit, N-terminal;;;GIY-YIG type nuclease;;	False
OG0004542	0	0	0	0	0	1.04034	1.04034		1-phosphatidylinositol 3-kinase.;;;Pyruvate carboxyltransferase;;HEAT;;Importin-beta, N-terminal;;2-isopropylmalate synthase LeuA, allosteric (dimerisation) domain;;Armadillo;;Yeast 2-isopropylmalate synthase;;HEAT;;Importin-beta, N-terminal;;Pyruvate carboxyltransferase;;Alpha-isopropylmalate/homocitrate synthase, conserved site;;Alpha-isopropylmalate/homocitrate synthase, conserved site;;2-isop…	False
OG0011215		0				1.03949	1.03949		;;	False
[truncated: 12,566 more rows]

## Sheet: Figure 6
Panel A
fungus	Hedges – normalized plant performance index	effect at low Pi	number of PL1_7 gene
Mictri1	0.14714	Neutral	0
Morel_U14_1	-0.45925	Neutral	0
Copph3	-0.167434	Neutral	0
[truncated: 634 more rows]

## Sheet: Sup. Figure 1
	leaf_sample_coverage	leaf_sample_ra	GF_id	Asia	Europe	North_America	South_America
[truncated: 41 more rows]

[truncated: 12 more sheets: Sup. Figure 2, Sup. Figure 3, Sup. Figure 4, Sup. Figure 5, Sup. Figure 6, Sup. Figure 7, Sup. Figure 8, Sup. Figure 9, Sup. Figure 10, Sup. Figure 11, Sup. Figure 13, Sup. Figure 14]
